# Supplementary material for: Toll-like receptor 2 expression on c-kit+ cells tracks the emergence of embryonic definitive hematopoietic progenitors
Source: Nat Commun. 2019 Nov 15;10:5176. doi: 10.1038/s41467-019-13150-0 (PMC6858454; doi:10.1038/s41467-019-13150-0)
Supplement: Supplementary file 6 — Source Data [file 41467_2019_13150_MOESM6_ESM.xlsx]

## Sheet: Figure1
		Figure 1
		b
		E7.5 number of ActbEGFP+CD45-				E7.5 % of ActbEGFP+CD45-
		c-kit+TLR2+ cells/embryo				c-kit+TLR2+ cells/embryo
		EP	YS			EP	YS
		9.5	55			0.2	3.1
		21	93.75			0.5	14.2
		8.67	116.3			0.46	15.3
		10	103			0.377	16
		4.25	82			0.083	8.46
		50	145			1.6	14
		d
		E7.5 relative Runx1 mRNA expression in ActbEGFP+CD45-populations
			EP			YS
		TLR2-c-kit-	0.0170983	0.0166308	0.0217929	0.0967228	0.115823	0.133972
		TLR2+c-kit-	0.023357	0.0211969	0.0191037	0.0445016	0.0883884	0.052556
		TLR2-c-kit+	0.0285572	0.0103087	0.0250334	0.655197	0.486328	0.517633
		TLR2+c-kit+	0.017337	0.00643431	0.0115177	0.373712	0.386891	0.493116
		f
		Day 5 CFU/ 1000 plated cells					Day 12 CFU/ 1000 plated cells
		c-kit- TLR2-	ckit-TLR2+	ckit+TLR2-	ckit+TLR2+		E/Mk
		0	0	6.2	44.15		ckit-TLR2-	0	0	0	0	0
		0.41	2.35	18.12	36.36		ckit-TLR2+	0	0	1.035	0	0
		0	1.04	4.32	15.61		ckit+TLR2-	0.5165	18.106	0	1.62	7.5
		1.55	0	3.24	2.87		ckit+TLR2+	10.8443	13.6364	7.097	1.44	29.38
		0.22	0	10.83	57.5
							G/M
							ckit-TLR2-	0	0.41	0	0	0
							ckit-TLR2+	0	2.35	0	0	0
							ckit+TLR2-	0	0	1.727	0.81	0.83
							ckit+TLR2+	6.1968	15.9091	3.549	0	3.75
							Mix
							ckit-TLR2-	0	0	0	0	0
							ckit-TLR2+	0	0	0	0	0
							ckit+TLR2-	0	0	0	0	0
							ckit+TLR2+	1.5492	6.8182	0	0.72	2.5
		g
		percent of live cells	percent of c-kit+TLR2+ cells
		c-kit+ TLR2+	Tie2+ CD41+	Tie2+ CD41-
		2.83	8.33	5.9
		4.7	4.96	11.7
		5.36	21.7	12.5
		3.2	13.6	16.3
		h
		Nr. of surviving cells/ 72h/ 1000 cells
			-Pam3CSK4			+Pam3CSK4
		ckit+TLR2-	3.75	5.38	19.42	1.72	37.28	17.53
		ckit+TLR2+	191.79	170.21	379.8	327.37	359.05	490.1
		c-kit- TLR2-	3.75	1.26	4.88	1.85	1.16	10.21

## Sheet: Figure3
		Figure 3
		a
		% of EYFP+ cells from given populations measured at E8.5
		live	Ery	Ter119+ c-kit+ CD41LOW	EMPs	Ter119- c-kit+ CD41HIGH	Ter119- c-kit+ CD41LOW	Ter119- c-kit+ FcRg+	Ter119- c-kit+ FcRg- CD41-	Ter119- c-kit- FcRg- CD41HIGH	Ter119- c-kit- FcRg- CD41LOW	Ter119- c-kit- FcRg+	Ter119- c-kit- CD41- FcRg-
		4.716	0.608	7.303	41.131	31.096	11.914	17.495	2.257		7.194	4.065	1.902
		3.588	0.209	8.231	39.664	36.645	15.597	10.271	4.386		13.057	0.732	3.039
		6	0.503	13.383	33.972	30.366	12.55	15.127	5.447		11.589	5.096	4.801
		7.816	1.264	10.154	84.603	69.161	40.232	33.436	5.358		25	24.59	3.959
		4.122	0.147	8.743	66.793	56.509	22.051	25.837	3.781		12.649	13.834	2.123
		13.414	2.682	27.266	86.179	72.105	36.709	47.368	15.504		29.101	40.541	8.53
		7.438	0.159	15.154	74.286	55.182	30.433	38.136	7.408		11.011	5.682	2.272
		8.24	0.28	10.415	68.382	56.902	22.082	40.86	9.672		17.668	13.793	3.023
		% of EYFP+ cells from given populations measured at E9.5 YS
		live	Ery	Ter119+ c-kit+ CD41LOW	EMPs	Ter119- c-kit+ CD41HIGH	Ter119- c-kit+ CD41LOW	Ter119- c-kit+ FcRg+	Ter119- c-kit+ FcRg- CD41-	Ter119- c-kit- FcRg- CD41HIGH	Ter119- c-kit- FcRg- CD41LOW	Ter119- c-kit- FcRg+	Ter119- c-kit- CD41- FcRg-
		12.565	1.748	10.108	80.503	58.445	40.526	55.942	42.06	57.452	8.877	7.172	9.959
		14.548	3.233	10.261	84.336	75.756	38.051	61.667	32.827	64.564	2.84	2.005	4.709
		8.649	0.666	5.773	76.726	51.422	34.211	40.719	25.684	46.061	7.653	4.981	6.652
		13.445	1.712	18.737	93.06	85.804	66.465	69.648	32.47	77.848	18.507	13.369	9.867
		16.559	1.247	11.044	90.125	80.178	61.149	65.376	39.136	60.656	8.036	12.081	4.505
		12.236	7.74	7.954	83.022	77.876	29.329	45.195	11.624	54.601	2.02	55.263	1.941
		19.473	5.417	16.594	80.882	72.485	23.3	41.557	15.315	50.432	16.086	50.82	14.055
		% of EYFP+ cells from given populations measured at E9.5 YS
		live	Ery	Ter119+ c-kit+ CD41LOW	EMPs	Ter119- c-kit+ CD41HIGH	Ter119- c-kit+ CD41LOW	Ter119- c-kit+ FcRg+	Ter119- c-kit+ FcRg- CD41-	Ter119- c-kit- FcRg- CD41HIGH	Ter119- c-kit- FcRg- CD41LOW	Ter119- c-kit- FcRg+	Ter119- c-kit- CD41- FcRg-
		5.701	1.28	9.031	76.744	56.071	16.34	27.884	5.373	53.535	10.345	3.488	4.336
		5.109	8.447	10.984	79.724	71.169	15.542	29.516	4.432	67.089	4.959	18.248	1.911
		3.311	0.634	5.17	67.857	46.32	14.201	24.486	3.026	51.613	13.953	5.983	1.555
		8.837	1.772	16.903	68.116	80.192	35.53	45.602	9.765	78.689	12.371	16.832	5.359
		4.208	1.111	8.615	60.656	62.992	13.462	34.47	3.776	71.429	3.279	5.253	1.281
		4.813	1.919	7.24	74.026	68.333	10.647	27.974	4.034	51.042	1.263	27.586	1.95
		8.831	0.93	11.651	79.104	69.841	16.889	30.729	9.804	56.784	9.829	32.263	7.007
		b
		Day 12 CFU/1000 cells
		G/M	Mix	E/Mk
		13.9	2.14	8.56
		17.37	2.48	14.89
		4.32	1.92	0.48
		3.34	1.11	1.11
		c
		The proliferation history of sorted EYFP+Lin– cells from E8.5 cultured in the presence or absence of Pam3CSK4
		Pam3CSK4	dividing			nondividing
		no	21.849	8.028	23	75.21	91.268	77
		yes	60.618	20.349	52	37.259	78.343	44

## Sheet: Figure 4
	Figure 4
	b
	% of recomined animals/ litter
	day of induction
	E6.75	0	0	0
	E7.5	0	0	0	0	0	0
	E7.75	100	16.67	100	0	0	66.67	66.67	100
	E8.25	100	100	66.67	100
	E8.5	100	100	100	100
	E9.5	100	100	100
	E10.5	100	100	100	100
	c
	% of Tlr2CreERT2 EYFP+ cells
	day of induction	FL																					FT
	E6.75	0	0	0	0	0	0																0	0	0	0	0	0
	E7.5	0	0	0	0	0	0	0	0	0	0	0	0										0	0	0	0	0
	E7.75	0	0	0	0	0	0.455	0.19	0.12	0	0	0	0.056	0.055	0.173	0	0.006	0	0	0.013	0.172	0.444	0.062	0.007	0	0	0.834	0.011	0.388	0.999	0	0.012	0.066	1.98
	E8.25	0.412	0.436	0.0981	0.385	0.467	0.353	0	0.105	0.021	0.192	0.375	0.046										0.061	0.934	0.0134	0.323	0.173	0.204	0	0.062	0	0	0.512	0.675
	E8.5	0.29	0.33	0.19	0.17	0.346	0.247	0.95	1.241														0.47	0.65	0.28	0.15	0.395	0.746	0.764	0.787
	E9.5	0.299	0.216	0.261	0.848	0.528	0.482	0.388	0.302														0.754	0.019	0.641	1.58	0.684	0.876	0.388	2.016
	E10.5	0.075	0.23	0.015	0.135	0.051	0.144	0.161	0.194	0.141													0.014	0.029	0	0.065	0.01	0.152	0.287	0.457	0.096
	d
	% of EYFP+ from CD45+ cells after induction in indicated time points in E17.5 FL
																																		c-kit+CD45-															c-kit+CD45+
	day of induction	CD11b+Gr1+								CD19+								CD3+																							0		11.76
	E7.75			6.643	18.462	17.565	42.1					91.382	56.923	72.455	48.2					0	0	0	0.0261											7.06	14.91	1.65	14.29	11.11	17.8	10.56	8	30.54	28.07	15.79	16.95	18.03	15.91	34.48	3.53
	E8.25	30.3	32.6	63.3	45.9	51.1	33.4	5.905		36.1	22.6	7.47	41.4	27.6	19.9	84.381		0	0	0	0	0.0486	0	0										17.5	25	12.24	18.31	20.37											15
	E8.5	27.33	17.4	26.98	18.35	15.474	10	23.596	34.948	40.41	37.51	44.54	43.75	63.701	85.254	60.781	42.309	0.03	0.02	0	0.13	0	0	0.041	0									0.41	0.87	1.19	0.88	2.14											0.77
	E9.5	24.916	7.165	38.752	11.216	29.811	21.574	14.706	18.45	59.61	69.393	42.004	64.498	49.944	66.49	49.632	52.214	0.112	0	0.088	0.118	0	0	0	0
	E10.5	34.555	27.513	34.545	19.597	19.022	15.318	17.214	44.624	30.366	32.011	30.909	51.832	70.833	57.143	66.98	37.097	0	0	0	0	0	0	0	0
	% of EYFP+ from CD45+ cells after induction in indicated time points in E17.5 FT
																																		c-kit+CD45-															c-kit+CD45+
	time of induction	CD11b+Gr1+								CD19+								CD3+																		90.35	32.58				86.05		86.36
	E7.75						0.103								0								1.41											54.22	36.62	52.91	37.7	66.32	35.34	60	52.78	41.54	72.02	70.74	62.24	30.09	55.25	57.61	21.08
	E8.25	0.258	0.0871		0.491	0.769	0.926	0.367	0.044	0.258	0.029	0	0	0.0452	0	0	0	1.81	2.45	1.69	3.08	3.21	2.74	3.162	3.514									58.43	53.91	51.59	18.87												13.36
	E8.5	1.04	0.66	0.93	1.6	0.217	0.045		0.317	0.07	0	0	0	0	0	0.014	0.063	2.91	2.63	1.79	0.53	4.338	3.989	3.633	3.074									26.17	34.09	38.67	29.9	31.98											9.73
	E9.5	0.097		0.158	0.329	0.057	0	0	0.019					0	0	0	0	0.896	3.077	2.403	2.042	2.615	2.073	4.44	1.829
	E10.5		1.179		0.382	0	0	0.076	0.216					0	0	0.076	0		2.123		1.401	2.927	4.698	3.59	2.155
	e
	% of Tlr2CreERT2 tdTomato+ cells in E13.5 FL
	c-kit+ CD45+	c-kit+ CD45-	F4/80HIGH CD11b+	Monocytes	Ery	Granulocytes	arp
	0.0029	0.015	0.047	0.23	0.16	1.21	0.12
	0.087	0.18	0.64	0	0.34	0.13	0.26
	0.00903	0.2	0	0	0.25	0.2	0.21
	0.025	0.00115	0	0	0.017	0	0.012
	0.11	0.49	0.59	1.03	0.58	3.99	0.52
	0.3	0.25	0.33	0.11	0.37	0	0.33
	0.13	0.24	0.087	0.42	0.25	0.7	0.23
	0.7	1.2	1.16	1.97	4.36	6.62	3.83
	g
	% of EYFP+ cells after induction in indicated time points in E11.5 YS
	day of induction	c-kit-CD45-															Ery
	E7.75								20.93		11.76													1.16		8.82
	E8.5	21.18	54.39	40.5	30.36	14.29	33.05	11.18	36	26.95	24.56	36.64	25.42	19.67	34.09	31.03	2.35	3.51	19.83	14.29	30.16	8.47	56.52	8	4.19	0	0	0	0	2.27	0
	E9.5	22.5	25	26.53	32.39												17.5	0	4.08	5.63	3.09
	E10.5	8.3	5.37	21.43	21.76	29.7											60.66	70.91	58.36	46.47	47.81
	% of EYFP+ cells after induction in indicated time points in E11.5 FL
	day of induction	c-kit-CD45-															Ery
	E7.75			7.02	24.72				4.65		4.22								0	0				0		0.32
	E8.5	15.66	16.2	11.66	13.11	13.16	17.24	14.04	22.22	16.92	7.95	8.36	7.26	15.76	8.66	13.59	0	0.7	0	1.64	0	0.43	0	0	0.38	0	0	1.8	0	0.67	0.66
	E9.5	9.86	9.57	16.67	41.51	19.14											7.65	2.61	6.35	0
	E10.5	31.21	16.67	12	35.69	22.52											10.4	6.82	4.89	3.22	6.76
	% of EYFP+ cells after induction in indicated time points in E11.5 YS
	day of induction	EYFP+ F4/80 BRIGHT CD11b+															EYFP+ F4/80 LOW CD11b+
	E7.75								98.18		92.31													0		0
	E8.5		62.5	65.22	100	54.55	84.62	72.73	90	80.56			72.73		66.67	57.14		37.5	34.78	0	27.27	15.38	18.18	10	13.89			0		33.33	14.29
	E9.5	70		72.73	93.75												30		27.27	6.25
	E10.5	95.43	96.84	96.26	97.66	93.1											3.05	3.16	3.21	1.17	6.03
	% of EYFP+ cells after induction in indicated time points in E11.5 FL
	day of induction	EYFP+ F4/80 BRIGHT CD11b+															EYFP+ F4/80 LOW CD11b+
	E7.75			0							0								0
	E8.5		27.27	16.67	33.33	0	28.57	71.43	70	21.74	4.17	12	16.07		10.81	23.53		72.73	66.67	66.67	100	57.14	28.57	30	60.87	79.17	60	60.71		56.76	47.06
	E9.5	31.25		20	25												68.75		80	75
	E10.5	23.53	33.33	20	35.29	9.68											67.65	53.33	68.57	58.82	83.87
[truncated: 29 more columns]

## Sheet: Figure5
	Figure 5
	b
	% of TLR2+ cells in indicated tissue
	FL wt	FL DTA	YS wt	YS DTA	cau wt	cau DTA	head wt	head DTA
	1.21	0.23	2.44	0.12	1.1	0.04	1.79	0.05
	1.36	0.35	1.89	0.16	0.91	0.02	1.78	0.08
	1.18	0.11	3.25	0.19	1.4	0.03	1.45	0.09
	1.08	0.34	3.14	0.3	0.79	0.04	1.24	0.07
		0.24		0.31		0.06		0.14
	% of c-kit+CD45- cells in indicated tissue
	FL wt	FL DTA	YS wt	YS DTA	cau wt	cau DTA	head wt	head DTA
	64.2	41.21	39.86	13.52	15.47	11.68	18.9	10.85
	64.89	38.57	40.24	21.87	15.87	10.87	16.92	20.14
	61.87	38.39	37.62	14.66	14.24	11.94	19.68	16.08
	62.02	41.47	30.4	38.86	10.76	12.58	18.21	15.54
		42.26		44.66		13.74		15.73
	% of c-kit+CD45+ cells in indicated tissue
	FL wt	FL DTA	YS wt	YS DTA	cau wt	cau DTA	head wt	head DTA
	5.84	0.39	4.41	0.77	0.22	0.01	0.2	0.01
	5.81	0.45	2.89	0.43	0.29	0.01	0.24	0.01
	5.5	0.28	6.84	0.47	0.35	0.01	0.17	0
	3.78	0.48	3.11	0.3	0.22	0.01	0.21	0.01
		0.31		0.36		0.02		0.01
	% of c-kit-CD45+ cells in indicated tissue
	FL wt	FL DTA	YS wt	YS DTA	cau wt	cau DTA	head wt	head DTA
	2.34	1.92	6.56	3.3	1.26	0.05	1.9	0.04
	2.18	2.66	5.18	1.47	1.21	0.04	2.33	0.07
	1.82	1.09	10.15	4.44	1.79	0.02	1.49	0.03
	1.52	2.87	5.37	1.4	0.98	0.04	1.42	0.03
		1.45		3.23		0.1		0.18

## Sheet: Figure6
		Figure 6
		b
		E10.5 Tlr2EYFP % of labelling efficiency in AGM
		live	Ter119+	CD45+	c-kit+ CD45-	c-kit+ CD45+	c-kit- CD45+	EC	preHSC
		15.6	11.7	97.5	60	91.2	96.6	52.7	98.3
		19.3	17.4	94.5	55.5	84.3	94.3	47.6	86.7
		18.4	11	96.6	57.7	88.5	96.1	49.7	92.3
		15	5.77	83.8	47.8	79.6	84.8	41.3	86.1
		16.9	9.85	95.3	60.9	84.1	96.5	40.8	91.6
		19.1	15.6	95.4	53.4	86.2	93.3	44.4	90.4
		15.4	13.4	84.6	44.4	88.6	87.4	34	93.8
		17.2	18.9	75.2	53	80.9	79.3	31	94.1
		d
		E10.5 % of Ter119- cells in AGM
			Tlr2wtRosa26DTA				Tlr2wtRosa26DTA
		c-kit+ CD45-	0.23	0.086	0.21	0.15	0.042	0.027	0.044	0.02
		c-kit+ CD45+	0.1	0.14	0.087	0.051	0.012	0.014	0.00431	0.00273
		c-kit- CD45+	0.63	0.49	0.69	0.35	0.095	0.14	0.08	0.068
		EC	0.48	0.68	0.55	0.52	0.39	0.31	0.49	0.3
		preHSC	0.026	0.017	0.041	0.015	0.00372	0	0	0

## Sheet: Figure7
		Figure 7
		a
		day of measurement	E6.75											E7.5											E7.75
		W4	0	0	0	0	0	0	0	0	0	0	0	0	0	0	0	0	0	0	0	0	0	0	0.092	0.0047	0.014	0.0049	0.12	0.012	0.021	0.23	0.26	0.107	0.082	0.05	0.043	0	0	0	0	0	0.18	0.229	0	0	0	0	0.345
		W6	0	0	0	0	0	0	0	0	0	0	0	0	0	0	0	0	0	0	0	0	0.333	0														0	0	0	0	0	0	0.217	0	0	0	0	0.889
		W8					0	0	0	0	0	0	0			0	0	0	0	0	0	0	0	0				0.173	1.036	0.05	0.16	0	0	0.009	0	0.017	0.011	0	0	0	0	0	0	0.169	0	0	0	0	0.548
		W12	0	0	0	0	0	0	0	0	0	0	0	0	0	0	0	0	0	0	0	0	0	0	0.057	0	0	0	0.092	0.005	0							0	0	0	0	0	0	0.204	0	0	0	0	1.011
		W16	0	0	0	0	0	0	0	0	0	0	0	0	0	0	0	0	0	0	0	0	0	0	0.059	0		0	0.076	0		0	0	0	0	0	0	0	0	0	0	0	0	0.123	0	0	0	0	0.694
		b
		% of EYFP+ cells in adult tissues										% of EYFP+ cells (pregated on CD45+) in adult tissues
		tissue	EYFP+									tissue	CD19+								CD3+								Gr1+CD11b+
		blood	0.712	0.392	0.426	1.011	0.152	0.349	1.147	1.312		blood	9.226	36.068	33.916	24.377	43.59	71.875	41.73	41.526	5.437	19.3	36.364	12.243	31.502	12.5	21.031	38.537	75.618	39.566	21.212	49.079	18.315	5.625	29.872	13.959
		spleen	0.343	0.403	0.629	0.587	0.455	0.501				spleen	51.334	49.826	58.681	48.042	51.577	42.238			31.45	33.82	34.384	17.852	35.619	53.124			22.59	18.879	7.021	25.215	4.803	0.351
		BM	1.22	0.514	0.419	0.942	0.556	0.338	1.544	1.067		BM	6.524	18.309	16.377	3.974	28.609	51.011	6.077	26.086	0.138	0.787	2.017	0.368	2.166	9.93	0.523	3.422	84.155	70.245	67.462	89.775	58.264	16.771	85.714	63.81
		LN	0.308	0.451	0.655	0.492	0.491	0.58				LN	26.662	40.06	31.297	34.805	30.265	17.925			53.177	58.792	67.754	62.269	62.487	80.156			1.228	0.645	0.277	0.665	0.344	0.047
		thymus	1.125	0.263	0.163	0.583	0.502	0.255				thymus	0.216	0.411	1.004	0.679	0.545	0.458			7.409	10.842	15.79	5.871	6.886	17.227			0.056	0.103	0.112	0.174	0.144	0.015
		c
		E15.5 FL analysis of % of Tlr2EYFP labelled cells pulsed at E8.5 by OH-TAM
			GMP	CMP	MEP	Lin+	LT-HSC	MPP	ST-LSK
			0.053	0.1	0.18	0.34	2.05	0.76	1.91
			0.078	0.18	0.27	0.22	1.88	1.11	2.88
			0.26	0.21	0.17	0.37	1.14	2.91	6.21
			0.12	0.83	1.37	0.96	1.84	1.93	5.44
			0.095	0.33	0.34	0.44	0.88	1.67	5.02
			0.063	0.23	0.47	0.6	0	0.91	2.5
			0.07	0.58	1.13	0.99	0.99	2.05	4.33
			0.074	0.34	0.56	0.5	0	1.2	2.82
			0.11	0.24	0.34	0.57	1.18	0.77	3.67
			0.019	0.13	0.22	0.32	0.18	0.98	1.03
			0.015	0.03	0.022	0.084	0.29	0.22	0.85
			0.17	0.47	0	0.85	0.93	6.49	9.4
			0.1	0.16	0	0.28	0.63	2.96	6.69
			0.13	0.45	0	1.11	1.63	8.69	6.99
			d
			Primary recipients																					Primary recipients								Primary recipients
			% of YFP+ cells among CD45+ cells in PB																					% of EYFP+ cells in adult tissue after the induciton at E 8.5								% of EYFP+CD45+ cells in adult tissue after the induciton at E 8.5
			week of measurement	1.mouse	2. mouse	3. mouse	4. mouse	5. mouse	6. mouse	7. mouse	8. mouse	9. mouse	10. mouse	11. mouse	12. mouse	13. mouse	14. mouse	15. mouse	16. mouse	17. mouse	18. mouse	19. mouse		tissue	EYFP+							tissue	CD19+						CD3+						CD11b+Gr1+
			W3	1.082	1.517	0.193	0	0.685	0	0.675	0.737	0.759	1.6	1.638	1.958	1.072	0.328	0.189	1.87	0.762	1.237	1.347		blood	0.418	3.643	3.05	7.008	1.235	12.796		blood	52.504	75.497	33.76	56.011	96.065	24.781	19.862	9.61	6.358	16.103	1.879	1.907	9.154	8.009	46.145	21.26	0.332
			W6	0.645	0.331	0.034	0	0.322	0.078	0.064	0.561	0.982	0.266	3.458	1.13	0.909	0.313	0.562	2.459	0.562	1.346	1.207		spleen	0.696	4.083	2.512	5.704	3.232	8.606		spleen	56.212	85.841	36.126	63.922	82.871	49.093	30.638	7.202	3.574	9.436	2.035	1.565	0.653	0.551	6.972	3.798	0.063
			W8	0.634	0.152	0.041	0	0.151	0.033	0.082	0.758	0.692	0.376	3.208	1.895	0.699	0.226	1	4.336	0.436	0.932	1.307		BM	0.697	4.52	9.032	11.215	0.27	40.794		BM	23.325	68.53	8.123	17.233	73.019	5.447	3.35	0.592	0.091	0.342	2.589	0.034	59.173	23.897	79.456	74.466	5.075
			W12	0.725	0.115	0	0	0.312	0.172	0.099	1.098	0.709	0.315	4.435	3.841	0.417	0.38	0.623	1.519	0.192	0.437	0.388		LN	0.734	3.28	1.024	3.703		2.445		LN	30.402	64.423	50.077	62.145		70.956	62.565	30.995	30.485	30.403		9.789	0.032	0.033	0.996	0.726
			W16	0.846	0.114	0.053	0	0.171	0	0.146	3.275	0.498	0.605	9.136	5.315	0.608	0.251	0.876	4.877	0.517	0.49	0.602		thymus	0.331	6.173	2.047	6.984	0.091	1.176		thymus	0.576	1.087	0.217	0.128	23.222	0.822	17.26	10.608	10.423	7.042	29.649	4.314	0.017	0.022	0.141	0.312	0.171
			Transplantational assays with EYFP+ cells isolated from adult mice (pulsed at E8.5)
			donor	primary recipient	CD19+	CD3+	CD11b+Gr1+	died	no reconstitution
				A	77.1033	10.8372	12.0595
			1	B	100	0	0
				C				100
				D				100
				E					100
			2	F					100
				G					100
				H				100
				I	82.9345	5.80168	11.2638
			3	J	93.7036	4.09994	2.19644
				K				100
				L				100
				M	0	0	0		100
			4	N	0	0	0		100
				O	0	0	0	100
				P	100	0	0
			5	Q	0	0	0		100
				R	0	0	0		100
				S	38.7711	9.86567	51.3632
			6	T	65.2383	11.9058	22.8558
				U	71.818	20.4549	7.72708
				V	100	0	0
				W	20.9647	79.0353	0
			7	X	76.3157	23.6843	0
				Y	0	0	0		100
				Z	75.2276	24.7724	0
			8	AA	88.7982	8.19652	3.00529
				BB	90.4884	7.35139	2.16021
				CC	100	0	0
			Secondary recipients													Secondary recipients										Secondary recipients
			% of YFP+ cells among CD45+ cells in PB													% of EYFP+ cells in adult tissue after the induciton at E 8.5										% of EYFP+CD45+ cells in adult tissue after the induciton at E 8.5
			week of measurement	1.mouse	2. mouse	3. mouse	4. mouse	5. mouse	6. mouse	7. mouse	8. mouse	9. mouse	10. mouse	11. mouse		tissue	EYFP+							4.213		tissue	CD19+								CD3+								CD11b+Gr1+
			w3	12.865	10.249	14.397	0	11.24	12.837	9.812	19.126	13.407	9.878	10.046		blood	0.321	1.134	0.688	6.021	1.343	0.782	15.379	2.497		blood	55.287	25.434	45.096	10.707	20.206	23.382	10.326	17.335	37.53	19.249	11.897	2.622	5.121	19.632	1.381	1.228	0.807	39.595	30.466	78.454	61.012	39.706	80.023
			w6	2.065	2.422	0.579	1.202	7.291	4.166	3.94	11.992	3.541	19.624	2.333		spleen	0.961	1.221	0.3	3.478	0.852	0.704	5.479	10.524		spleen	60.169	43	78.152	63.205	49.958	62.634	50.593	69.308	30.683	27.158	1.753	5.457	15.266	23.266	1.747	1.205	0.121	2.683	1.978	11.866	7.375	1.881	13.49
			w8	4.832	1.266	10.254	0.126	2.989	2.275	2.86	3.481	0.858	26.934	0.542		BM	0.185	1.571	0.164	23.059	1.569	0.815	38.816	0.952		BM	45.464	14.017	34.722	2.179	6.269	11.714	2.101	2.547	26.526	6.259	1.705	0.228	0.605	1.646	0.089	0.05	1.138	65.516	16.225	75.432	73.265	60	86.926
			w12	7.536	1.177	1.236	0.127	4.598	6.26	5.013	3.509	0.318	33.565	0.441		LN	0.69	0.905	0.111	1.525	0.561	0.491	2.427	0.375		LN	37.721	29.016	85.417	62.303	41.856	43.173	59.775	67.304	55.575	63.838	5	28.577	46.447	51.259	19.024	12.149	0.176	0.373	0.208	0.496	0.781	0.164	0.902
			w16	9.788	1.144	2.819	0.181	6.814	8.399	6.413	4.451	0.0287	42.306	0.46		thymus	0.344	0.191		0.107	0.036	0.024	0.462			thymus	24.421	5.767		21.056	10.145	38.71	15.485	37.688	68.842	41.097		13.748	12.464	16.129	10.989	3.099	0	0.221		3.401	3.478	0	5.594
			Secondary transplantations
			donor	recipient	CD19+	CD3+	CD11b+Gr1+	died	no reconstutution
				1	25.3125	33.9858	40.7017
				2	51.427	9.82586	38.7471
			A	3	53.0154	15.6012	31.3834
				4	54.7946	22.0824	23.123
				5	72.0855	27.1174	0.797126
				6	100	0	0
				7	0	0	0		100
			I	8	0	0	0		100
				9	0	0	0		100
				10	0	0	0		100
				11				100
				12	78.9149	7.62076	13.4644
				13	77.4194	22.5806	0
				14	0	0	0		100
				15	0	0	0		100
			S	16	0	0	0		100
				17	0	0	0		100
				18	0	0	0		100
				19	0	0	0		100
				20				100
				21				100
				22				100
				23	15.8	0.616775	83.5832
				24	16.262	2.11273	81.6253
				25	24.5756	1.71889	73.7055
				26	28.5771	4.18784	67.2351
				27	30.8515	0.580039	68.5685
			T	28	51.4473	9.24856	39.3041
				29	67.7345	2.74644	29.5191
				30	72.4426	27.3914	0.166033
				31	83.0773	9.61511	7.3076
				32	0.416764	99.5832	0
				33	0	0	0		100
				34				100
[truncated: 50 more columns]

## Sheet: Supplementary Figure1
		Supplementary Figure 1
		a
		Hierarchical clustering of the normalized mean of mRNA expression levels of Tlrs and Tlr adaptor protein genes (quantified by qPCR) at different stages of mouse embryonic development (E7.5-E12.5)
		Day	Tlr1	Tlr2	Tlr3	Tlr4	Tlr5	Tlr6	Tlr7	Tlr8	Tlr9	Tlr11	Tlr12	Tlr13	Mal	Tram	Sarm1	MyD88	Trif
		E7.5	0.105361	0.257369	0.607096	0.13994	0.183081	0.142923	0.0632251	0.109112	0.636152	0.023593	0.0398682	0.549099	0.513795	1	0.0585096	0.946485	0.958072
		E8.5	0.151254	0.233831	0.34389	0.428897	0.342165	0.217111	0.0360478	0.049196	0.269105	0.0202473	0.328633	0.249055	0.823435	0.571177	0.103153	0.477201	0.617887
		E9.5	0.243943	0.167597	0.328633	0.363694	0.351609	0.269718	0.02485	0.0058193	0.106023	0.039014	0.472119	0.0804942	0.908393	0.331247	0.277193	0.452789	0.412555
		E10.5	0.546216	0.327522	0.469867	0.579075	0.377705	0.326703	0.278772	0.128637	0.250091	0.805257	0.871558	0.438179	1	0.43043	0.723813	0.720696	0.678596
		E11.5	1	0.369965	0.804196	0.624092	0.440317	1	0.59176	0.353561	0.909999	0.660661	0.790825	0.567705	0.9756	0.637031	0.869869	0.646947	0.899925
		E12.5	0.593862	1	1	1	1	0.427387	1	1	1	1	1	1	0.742425	0.901582	1	1	1
		d
		The relative mRNA expression (Casc3 was used as reference gene) of endothelial, hematopoietic
		and myeloid genes, analyzed in sorted E8.5 embryonic cells of the indicated phenotypes,population
		was normalized to the levels of expression in the TLR2– c-kit– CD45– populations
		genes	E8.5 c-kit+TLR2-CD45-									E8.5 c-kit+ TLR2+CD45-									E8.5 c-kit+TLR2+CD45+
		Cd45		1.55		0.18	4.44						685		178	512						1090		1534	1398
		c-kit		7.57		10.1	13.9	7.84		6.39					27.7	29.5	29.5							51.7	16.8	22.6
		Tlr2			0.7	1.03	1.61	0.15			1.05			7.84	7.07	7.65	7.88			9.85			4.19	11.1	6.27	10.3			7.35
		Flk1		3.73			1.68		2.74	1.83			6.01			4.68		10.1	10.3			2.21			0.92		7.83	5.33
		Tie2		0.39	0.296959		0.181327		0.27				1.31	1.42405		2.62989		2.1				1.1	1.11	0.322343		0.431271	1.57
		Gata2				0.93	1.79	0.02							5.96	10.4	3.07							5.46	4.42	2.8
		Cd31	3.43395				1.97			1.16						10.1			12.6						4.71			7.39
		Cd41				5.67	2.09	0.15							26.2	35.9	13.9							16.6	10.6	11.7
		Cd93				12.9	5.02								129	36.5	17.1							36.3	8.62	14.1
		Cd105				2.06	2.65	0.02							25	13.5	6.49							9.51	3.04	4.94
		Cd144					7.8			2.76	3.69					39.5			46.9	95.4					7.41			30.8	99.5
		Cd150				1.07	0.42	0.61							11.3	9.92	12.9							2.23	0.02	0.04
		Csf1R	0.26	0.65		0.65	0.5	1.35							18.5	44.3	16				2.86	21.1		118	117	84.2
		Cd11b								1.46	4.9								44	19.6								107	153
		Tlr4	1.73	6.29			11.7	14.3				15.5				38.7	20.4				5.22	4.63			31	27.9
		Tlr9				0.72	1.19								11.5	33	7.71								199	96.2
		MyD88	0.94	1.18		1.03	1.24	0.02				2.95	4.47		4.65	6.49	5.54					1.96		9.36	5.55	8.51

## Sheet: Supplementary Figure2
	Supplementary Figure 2
		b
		Hbb-bh1/Hbb-b1 ratio in 5 day colonies sorted from E7.5
		c-kit+TLR2-	c-kt+TLR2+
		0.840642	0.0240497
		0.530744	0.00781095
		0.758156	0.10222
		2.27172	0.163123
		0.594531
		1.41908
		d
		TLR2 triggered proliferation of E8.5 embryonic TLR2+ c-kit+ CD45– cells
			divided cells					undivided cells
		wt - Pam3CSK4	11.11			23.7	16.7	86.11			71.1	80.2
		wt + Pam3CSK4	72	38	68	66.3		28	62	30	29.8
		MyD88 -/- -Pam3CSK4	13.16	1.05	3.99		24.1	86.84	98.42	95.56		75.9
		MyD88-/- +Pam3CSK4	14.52	6.67	2.37			82.26	93.33	97.24

## Sheet: Supplementary Figure3
	Supplementary Figure 3			data k e? je tam graf		Karel!
	c
	% of EYFP+ cells in adult tissues									% of EYFP+ cells (pregated on CD45+) in adult tissues
	tissue	EYFP+								tissue	CD19+							CD3+ out of CD45+							Gr1+CD11b+
	blood	10.67	35.99	47.56	41.83	14.55	16.619	29.486		blood	21.11	41.37	52.79	64.15	30.65	44.03	53.193	14.17	20.45	5.82	2.2	0.64	15.312	18.857	59.32	26.14	34.91	28.91	63.14	30.819	15.531
	spleen	18.22	35.9	44.9	44.1	52.98				spleen	53.24	67.03	65.14	71.88	68			16.65	28.27	22.54	17.86	27.83			13.86	2.3	2.19	3.15	1.42
	BM	20.03	42.64	54.51	50.3	57.19				BM	28.6	22.49	10.64	14.54	16.63			0.66	0.47	1.37	1.06	0.63			56.29	63.96	76.54	75.96	74.02
	LN		22.57	41.69	40.55	47.21				LN		32.76	45.68	31.5	35.4				60.7	49.56	63.91	62.26				0.17	0.2	0.25	0.07
	thymus	15.51	43.86	53.16	46.3	59.91				thymus	0.48	0.2	0.6	0.63	0.16			10.08	5.79	11.17	12.96	7			0.09	0.02	0.03	0.02	0.02
	d
	% of TLR2+ EYFP+/- cells in bone marrow
	\\primus.img.cas.cz\data\13_lab\Embryo data\2014_revision_embryo_paper\Tlr2-Cre-mice\BM Tlr2 cre
	age	EYFP+					EYFP-
	W8	28.949	26.409	36.698			69.549	72.392	62.791
	W12	42.842	38.356	37.386			55.929	60.136	61.338
	W16	39.025	40.448	57.217			59.172	57.717	41.25
	W24	46.311	37.972	49.486	37.59		52.863	61.165	49.76	60.841
	W40	55.918	51.484	58.259			43.667	48.078	41.036
	W60	77.799	53.775	48.733	52.512	65.428	21.877	44.954	49.951	46.397	33.738
	W80	73.197	79.583	70.457			26.086	19.927	28.919
	% of CD48+CD150-LSK EYFP+/- cells in bone marrow
	age	EYFP+					EYFP-
	W8	9.333	7.231	5.686			6.158	6.095	4.887
	W12	7.861	9.509	6.894			7.138	8.774	5.892
	W16	14.883	11.359	15.864			9.55	8.523	14.491
	W40	21.4	15.5				12.6	14.1
	W60	16.203	43.732	50.643	44.75	16.758	10.511	34.75	48.227	48.72	13.478
	% of CMPs/LKs EYFP+/- cells in bone marrow
	age	EYFP+					EYFP-
	W8	17.667	19.861	24.062			16.131	18.487	22.524
	W12	28.953	32.399	30.765			28.011	30.402	26.875
	W16	28.856	31.233	34.316			30.093	29.35	32.6
	W40	31.871	31.046				28.96	28.755
	W60	33.13	18.473	15.474	17.495	33.305	28.629	17.456	15.068	15.818	36.798
	% of GMPs/LK EYFP+/- cells in bone marrow
	age	EYFP+					EYFP-
	W8	62.711	61.01	49.084			65.018	63.297	51.021
	W12	47.761	42.366	43.925			49.362	43.849	51.451
	W16	36.304	32.085	31.807			32.807	33.66	33.13
	W40	35.779	30.54				36.135	32.556
	W60	45.919	51.493	62.011	58.301	33.472	40.66	50.798	60.507	57.01	36.798
	% of MEPs/LK EYFP+/- cells in bone marrow
	age	EYFP+					EYFP-
	W8	14.64	13.865	18.231			14.141	13.267	18.329
	W12	14.803	16.729	16.731			14.222	16.975	14.023
	W16	29.541	28.116	24.625			26.333	28.565	25.294
	W40	24.321	29.736				27.075	32.556
	W60	15.097	20.113	14.132	17.696	21.73	24.104	21.071	15.391	20.454	22.977
	% of Lin+ EYFP+/- cells in bone marrow
	age	EYFP+					EYFP-
	W8	59.868	51.648	51.078			58.481	49.574	47.043
	W12	60.51	54.868	61.181			56.686	51.982	59.032
	W16	57.985	56.804	59.921			54.978	53.498	53.384
	W40	69.717	75.984	63.106			62.911	70.311	56.228
	W60	57.405	49.19	60.872	53.605	52.715	35.094	41.993	54.095	42.238	43.051
	e
	Number of cells in each cluster
		Cluster	Sample	value	EYFP
	1	0	1	4174	NA
	2	2	1	565	-
	3	3	1	3220	+
	4	4	1	174	-
	5	5	1	376	+
	6	6	1	62	-
	7	7	1	46	+
	8	8	1	140	-
	9	9	1	297	+
	10	10	1	196	-
	11	11	1	750	+
	12	0	2	4207	NA
	13	2	2	1522	-
	14	3	2	1944	+
	15	4	2	411	-
	16	5	2	546	+
	17	6	2	104	-
	18	7	2	68	+
	19	8	2	292	-
	20	9	2	305	+
	21	10	2	255	-
	22	11	2	346	+
	23	0	3	3408	NA
	24	2	3	2353	-
	25	3	3	2447	+
	26	4	3	249	-
	27	5	3	249	+
	28	6	3	97	-
	29	7	3	104	+
	30	8	3	200	-
	31	9	3	116	+
	32	10	3	402	-
	33	11	3	375	+
	34	0	4	4847	NA
	35	2	4	1347	-
	36	3	4	2111	+
	37	4	4	356	-
	38	5	4	266	+
	39	6	4	46	-
	40	7	4	41	+
	41	8	4	218	-
	42	9	4	221	+
	43	10	4	239	-
	44	11	4	308	+
	45	0	5	5316	NA
	46	2	5	1025	-
	47	3	5	2200	+
	48	4	5	139	-
	49	5	5	206	+
	50	6	5	39	-
	51	7	5	76	+
	52	8	5	90	-
	53	9	5	263	+
	54	10	5	158	-
	55	11	5	488	+

## Sheet: Supplementary Figure 3e-heatmap
	Supplementary Figure 3e - heatmap
	FSC-A	SSC-A	SSC-H	Pacific Blue (406C)-A	Alexa 647 (633C)-A	Alexa 700 (633B)-A	APC - Alexa 750 (633A)-A	PE (561E)-A	PE - Cy7 (561A)-A	PerCP - Cy5-5 (488A)-A	YFP (488B)-A	Qdot 605 (406B)-A	clstrs
1	-0.657867	-0.488845	-0.440046	-0.416299	0.270374	0.754841	2.44085	-0.593633	1.58374	1.52013	0.802829	0.481618	0
2	0.155483	-0.126819	-0.00359155	0.773975	0.897307	0.0950811	-0.371858	0.368751	-0.431394	0.347287	0.601725	-0.123597	3
3	0.145555	2.96907	3.76846	0.0971159	1.4302	1.77238	3.13735	1.01206	2.3753	1.20486	0.258646	0.805111	0
4	-0.462719	-1.09975	-1.15564	-1.22075	-0.631073	-0.303271	-0.82503	-0.442244	-0.872599	-1.93093	0.274393	-0.0127419	5
5	-0.565041	-0.304745	-0.218697	-0.557324	-0.253295	-0.720302	0.26175	-0.725532	-0.0795697	1.60599	0.728885	0.399998	0
6	-0.268065	0.377409	0.467936	0.348835	0.675172	0.551917	-0.270511	0.691331	0.0386084	0.519315	0.621077	0.043002	3
7	-0.532111	-0.389222	-0.353024	-0.958036	2.20305	1.69149	-0.19899	-0.252556	0.104718	0.0108513	0.751468	1.00635	0
8	0.251377	-0.27609	-0.186692	0.673669	-0.085472	-0.0581636	-1.05549	0.69679	0.202053	0.265802	0.668164	0.160033	3
9	-0.0526757	-0.0484127	0.0171413	0.673475	0.679085	0.158486	0.24646	0.637071	-1.08463	0.4778	0.638083	-0.00873451	3
10	0.172766	-0.502696	-0.45428	0.521794	0.339686	-1.15021	-0.678264	0.495683	-0.159662	0.386633	-1.22071	0.00168961	2
11	-0.953255	-0.612168	-0.643517	-0.563	-0.405479	-0.0496872	1.25569	-1.73334	0.568943	-1.54415	-1.65515	-2.20337	0
12	0.229084	0.117	0.237787	0.968586	-0.0992275	-0.0113264	-0.38825	0.577458	-0.174576	0.147912	-1.63482	-0.147338	2
13	-1.68055	-1.46743	-1.58474	-1.4695	-1.50787	-1.27906	-0.465998	-1.83866	-1.06854	-1.54689	-1.74539	-1.62896	0
14	-0.0897689	-0.605771	-0.609744	-1.49658	0.313001	0.719576	1.98678	0.63239	1.11601	1.91475	1.2469	1.22102	0
15	-1.62933	-1.31868	-1.3974	-1.51024	-1.31971	-0.27322	0.121606	-1.83123	-0.436507	-2.0516	-1.7533	-2.56568	0
16	0.622246	1.03574	1.31638	0.927007	0.187434	0.637349	-0.187675	0.701374	-0.41232	0.490117	0.795525	-0.00152225	3
17	0.229392	0.594151	0.795804	1.04403	-0.488768	-1.65094	0.200609	0.51686	0.00237874	0.440619	0.665914	-0.0841654	3
18	-0.796588	-0.293467	-0.177104	-0.20357	-0.0881365	0.531134	1.33824	-1.78447	0.732942	-0.681076	-0.784861	-0.766807	0
19	-0.0526911	0.713859	0.825082	1.25071	-0.210083	0.00119214	0.145696	0.675073	-0.36558	0.457149	0.680122	0.374286	3
20	1.13233	0.847195	0.933284	-0.185566	2.10194	1.73535	-0.716119	0.760888	0.106254	0.892235	1.16897	0.545723	0
21	-1.23881	1.76749	2.26046	-0.789412	0.394365	1.18436	1.11539	-0.803182	1.18262	0.636239	-0.371318	-0.0223418	0
22	0.496444	-0.207473	-0.0620611	1.07657	-0.55882	-0.847799	-0.220651	0.41168	-0.543712	-0.106408	0.615354	-0.0852653	3
23	0.211246	0.724348	0.930749	1.14561	0.315419	0.400259	-0.115798	0.513562	-0.639044	0.36038	0.731731	0.206848	3
24	0.860592	0.149077	0.272477	-0.784022	2.72465	2.17384	-0.615315	0.341113	0.661993	0.36666	0.95333	0.803956	0
25	0.835909	0.101438	0.191591	0.27118	1.24298	0.933287	-0.820761	0.740907	0.104859	0.815587	0.905828	0.267056	3
26	-1.5496	-0.581579	-0.533035	-1.14208	-0.292046	0.59389	0.82621	0.55586	0.590777	0.232838	-1.16806	0.723582	0
27	0.0868627	-0.0740921	0.00919333	1.01743	0.511988	0.429818	-0.614359	0.610741	-1.35472	0.522025	0.593565	0.125591	3
28	-0.681408	-0.615441	-0.598855	-0.747443	0.935553	1.87879	3.62461	-0.254628	2.64666	0.549472	0.226208	0.126855	0
29	-1.53473	-0.230132	-0.126476	-1.42429	-0.26636	0.405437	0.145745	-1.58731	0.287375	-1.14775	-1.06166	-0.798195	0
30	-0.858842	-0.389371	-0.412281	-0.521677	-0.463551	0.141218	0.327376	-0.505925	0.0757319	-0.47263	0.782648	0.601656	5
31	0.53938	0.296235	0.465422	1.07015	0.159246	-0.24829	-0.452294	0.662131	-0.564696	0.507157	0.631006	0.118178	3
32	0.273423	-0.265705	-0.178212	0.608065	0.909277	0.423672	-0.0239955	0.734569	-0.0551677	0.467544	0.696093	0.199204	3
33	0.315496	0.224479	0.390609	0.893934	0.30048	-0.559675	-0.691854	0.462358	-0.469111	-0.208633	0.770643	-0.0336046	3
34	0.323867	0.386068	0.509338	1.20363	-0.35607	0.123563	-0.53573	0.57589	-0.334307	-0.433882	0.667221	0.0690145	3
35	2.177	1.32717	0.939677	1.17865	0.579392	0.837297	-0.389238	0.883754	0.306769	0.923325	1.13867	0.957393	0
36	0.128643	-0.620291	-0.590588	-0.5932	-0.912579	-1.36892	-0.160486	0.892726	0.0501818	0.851872	0.522742	0.803956	11
37	0.446478	-0.283202	-0.183944	0.799575	1.00799	0.509343	-0.193372	0.500968	-0.574411	0.583766	0.615601	0.0842652	3
38	3.75741	2.92091	1.21474	1.4689	0.864418	0.210056	0.965565	1.07587	0.793649	1.43395	1.20273	1.56836	0
39	0.435624	0.311544	0.507654	1.06607	-0.0860748	-0.404636	-0.210555	0.55903	-2.0618	0.135132	-1.51627	0.0532327	2
40	-1.18466	-0.250292	-0.170477	-0.478883	0.317232	0.854247	2.18358	-0.656868	1.57419	2.0269	-0.648192	0.505917	0
41	0.689772	0.369673	0.508549	0.873345	1.49029	1.07174	0.152296	0.777401	0.0688603	0.872986	0.884266	0.596806	3
42	0.444674	0.407656	0.599791	1.08835	-0.145069	-0.606701	-0.202871	0.684707	-0.172178	0.645495	0.624551	0.168064	3
43	0.201318	-0.257135	-0.167728	0.452995	0.740957	0.297632	-0.636249	0.693588	-0.449485	0.492931	0.617978	0.0276422	3
44	0.0465938	0.528926	0.558091	1.13049	0.0739844	0.054808	0.231396	0.547559	-0.0339376	0.312959	0.652588	0.121788	3
45	0.170068	-0.489693	-0.505845	-0.934535	-0.608395	-0.14059	0.140713	-1.70556	-1.08487	-0.849421	0.634647	-2.43218	0
46	0.440619	-0.1414	-0.108555	0.275774	0.112596	-0.119215	0.230619	0.242324	-0.280157	-0.304658	0.900635	1.10711	11
47	-0.391339	-0.790406	-0.784385	-0.60124	-0.654591	-1.04935	-0.504249	0.314267	0.19919	1.05135	-1.40872	0.63886	10
48	0.0490759	-0.379774	-0.426622	-1.00542	2.19175	1.7274	-0.346921	-0.260012	0.173675	-0.201052	0.93381	0.744485	0
49	0.41956	0.195571	0.318481	1.24349	-0.8156	-0.730759	-0.798927	0.477541	-0.00805631	0.253976	0.665329	0.0204512	3
50	-1.21201	-1.14883	-1.2192	-0.700814	-0.164276	0.697861	1.63535	-1.98185	0.939231	-1.93414	-1.60581	-2.00312	0
51	0.973135	0.0416436	0.103311	-0.762877	0.510086	0.329369	-0.292117	0.902787	0.0506577	0.570346	1.02918	0.988565	11
52	0.139172	-0.363156	-0.335636	0.490601	1.06786	0.640302	-0.25579	0.747944	-0.430954	0.462364	0.720195	0.175025	3
53	0.906981	0.670877	0.740595	-0.498186	1.85491	1.43727	-0.231168	0.985504	0.306908	0.798653	-0.740681	0.996255	0
54	0.13131	-0.278009	-0.224493	0.13832	-0.394709	0.362818	-0.0998358	0.817934	0.218938	0.654388	0.65958	1.15387	11
55	1.94842	1.72743	1.30756	1.36499	0.335319	0.623722	0.692902	1.13996	0.474941	1.35751	0.776639	1.73335	0
56	-1.53671	-1.29914	-1.38204	-1.66498	-1.87915	-0.854831	-1.46694	-1.91698	-0.746746	-1.37954	-1.57399	-1.5202	0
57	-1.18747	-0.906127	-0.938656	-1.09087	-0.0982796	0.744131	2.19496	-1.9631	1.51144	-1.73136	-0.913424	-2.22085	0
58	-1.14227	-0.921109	-0.963374	-0.621813	-0.479543	0.707343	2.02264	-1.45265	1.19655	-1.12717	-1.12428	-1.95497	0
59	3.35189	2.41228	0.831261	0.877555	1.86013	1.41438	0.0744664	1.01243	0.281902	0.908663	1.33832	0.823974	0
60	0.232213	0.00367495	0.0847306	-0.66287	-0.0228777	-0.911988	0.238328	1.00047	0.0988933	0.923856	-0.793055	0.944717	10
61	-0.362417	-0.597915	-0.570963	-1.32737	0.0360269	0.432445	-0.726603	-0.407252	-0.878383	-0.569601	0.748481	0.533892	5
62	1.6084	1.43778	0.959749	1.33101	0.949839	0.572666	0.438052	0.966923	0.225245	1.00846	0.657119	0.79905	0
63	-0.340926	-0.709529	-0.673114	-1.51024	0.266051	-0.699501	-0.307702	-0.518984	0.0202858	1.46961	0.543739	-0.277292	0
64	0.198743	0.616498	0.78221	1.10152	-0.486199	-0.356453	-0.272529	0.623323	-0.174648	0.234149	0.749229	0.0460386	3
65	3.65722	2.96907	3.76854	1.05554	1.86799	2.25836	2.62399	2.04546	2.23824	3.10082	1.6011	2.89101	0
66	0.298136	0.775141	0.91628	1.07268	0.270258	0.721683	-0.0971627	0.876057	0.424214	0.595046	-0.951799	0.703623	2
67	1.29291	0.611841	0.327004	-0.199013	0.443294	0.341147	0.635516	0.644132	2.13623	1.42165	1.26198	1.16645	0
68	-0.988082	-0.996361	-1.03806	-0.797579	-0.402175	0.777108	2.04009	-1.50818	1.28483	-1.4172	-0.868586	-2.37568	0
69	-1.38097	-1.20575	-1.26049	-1.74876	-0.482942	0.445003	0.769308	-1.67758	0.370008	-0.535326	-1.42353	-1.6204	0
70	0.278757	-0.258727	-0.162209	0.372014	0.995567	0.588342	-0.758918	0.758478	-0.0957737	0.0749007	0.681741	0.170856	3
71	-1.01571	-0.886651	-0.892737	-1.31752	0.147365	1.12123	2.17064	-1.84878	1.56938	0.0807638	-0.795814	0.295944	0
72	-0.362186	-1.13098	-1.18611	-0.484691	-0.994002	-0.098794	-0.366353	0.102031	0.845081	-0.279379	-1.59866	-0.139346	8
73	-0.128789	-0.721744	-0.751933	-0.892716	-0.2426	-0.169676	0.264205	-1.13776	0.21613	-1.85769	-1.42055	0.786875	4
74	0.0943245	-0.43762	-0.382684	0.83233	0.751053	0.482557	-0.186979	0.319275	-0.829447	-0.367722	0.498767	-0.0673098	3
75	-1.37313	-1.23796	-1.30228	-1.07506	-0.10517	0.567732	-0.21323	-1.49711	0.302978	-0.336041	-0.886609	-0.17181	0
76	0.25853	-0.318016	-0.31729	-1.05186	0.906452	0.270823	0.237609	-0.322981	0.238069	-1.58863	0.696459	0.568985	0
77	0.223241	0.226919	0.388904	0.959214	-0.157161	0.392008	-0.582324	0.51773	0.166228	0.333201	0.661157	-0.073521	3
78	0.196662	0.307944	0.404438	0.890112	0.39179	0.877485	-0.969508	0.625926	-0.681389	0.0291999	-1.47583	-0.0952333	2
79	0.840688	0.549309	0.763522	1.14911	0.307992	-0.742157	-0.364688	0.640633	-0.405309	0.488549	0.837795	0.276165	3
80	0.43231	-0.369643	-0.329372	-1.30046	1.11672	0.901718	-0.218102	-0.621221	0.0997068	-0.38449	0.882961	0.748218	0
81	0.251115	-0.107582	-0.0762949	0.586711	-0.268282	-0.812445	-0.197515	0.615167	-0.210079	0.685082	0.654303	0.119667	3
82	-0.297311	-0.994636	-1.01854	-0.337429	-1.28689	-1.25783	-0.336589	-0.196669	1.06996	0.270399	0.121954	0.159831	9
83	0.0673604	0.0124679	0.0696445	0.132626	1.12206	0.865789	-0.0647849	0.85305	0.050132	0.666417	0.771626	0.250318	3
84	-1.59286	-1.39594	-1.5176	-0.987547	-1.35065	-0.330176	-1.28761	-2.09159	-1.11578	-1.96647	-1.18191	-2.8775	0
85	0.201765	-0.189828	-0.174483	0.751993	0.564327	0.354511	-0.191772	0.575797	-0.336944	0.4227	0.600673	0.0775732	3
86	-0.507536	-0.899967	-0.943855	-1.03485	-0.160515	0.323074	-0.335296	-1.3905	-1.20066	-0.945007	0.0978965	0.496103	5
87	-0.433905	-1.15161	-1.21353	-0.959742	-0.849353	-0.844015	-1.11562	-0.796979	-0.443906	-2.43752	0.264491	0.479873	5
88	-0.520163	-1.06013	-1.11347	-1.04615	-0.85919	-1.64499	-0.747865	-0.0401318	-0.1263	-0.705103	0.403872	0.203035	5
89	0.296209	-0.531381	-0.551125	-0.425268	-0.457272	-0.43524	-0.497072	0.804109	-0.36953	0.916029	-1.34115	0.671963	10
90	-1.55726	0.518437	0.52762	0.26187	1.09976	1.67354	2.78521	-0.229196	2.05151	0.330507	-0.136204	0.0601331	0
91	-0.321809	-0.675578	-0.664357	-0.720045	-0.564502	-0.0984909	-0.0214735	-0.145427	-0.00473393	0.044358	0.712026	0.618284	5
92	-0.752773	0.704798	0.28409	1.06265	1.42543	1.81514	2.90614	-0.391868	2.20125	0.347287	0.0233231	0.76522	0
93	0.566514	-0.175173	-0.183709	-0.173401	-0.848682	-0.769704	-0.180331	0.856086	0.222949	0.843652	0.898008	1.11576	11
94	-1.68288	-1.22286	-1.26077	-1.47219	-0.747988	0.0483082	0.26406	-1.93361	0.443635	-0.90935	-1.49181	-1.57222	0
95	-1.68266	-1.41149	-1.50477	-1.7691	-0.711798	0.200709	0.0680377	-2.13022	0.0101218	-2.15805	-1.80759	-2.22085	0
96	3.69123	2.96907	2.44582	1.80973	1.12765	0.943842	1.29693	1.18957	0.999122	1.34408	1.24725	1.33469	0
97	0.240492	-0.0704915	0.0654894	1.10777	1.12475	0.377896	-0.304579	0.60019	0.102732	0.267477	0.725261	0.271974	3
98	-0.389689	0.339188	0.436293	1.37592	-0.193588	0.39093	0.266116	0.562166	-0.156892	0.261177	0.715376	0.140418	3
99	0.465518	1.13333	1.29655	1.40978	0.0765609	-0.534566	-0.140362	0.746825	0.0156815	0.794044	0.736796	0.459722	3
100	-0.0749994	0.501	0.590394	1.06393	-0.321852	-1.02359	0.0235773	0.743194	-0.515851	0.722939	0.776352	0.286718	3
101	0.431277	0.326036	0.382512	-0.378275	1.9066	1.54569	-0.021868	0.600811	0.290886	0.341987	1.0536	0.392673	0
102	0.439186	0.240264	0.416349	1.00477	0.676133	0.220571	0.137778	0.579416	-0.335113	0.0359727	-1.28151	0.192648	2
103	-0.0722861	-0.627106	-0.617372	-0.396614	-0.371704	-0.0698825	-0.243407	-0.972168	-0.330509	-1.67488	-1.65329	0.627582	4
104	0.168357	-0.0890741	0.0270495	0.652269	0.995429	0.394616	0.139636	0.818489	-0.0646038	1.04399	0.700334	0.346272	3
105	3.75741	1.94053	0.761008	1.40311	1.35968	0.879973	1.03956	0.993229	0.76436	0.954713	1.16497	0.881291	0
106	-0.0680926	0.266881	0.372902	0.615065	-0.0416669	-1.08804	-0.00820946	0.702787	-0.162183	0.421673	0.68739	0.084043	3
107	0.526337	0.291072	0.380658	0.842735	0.897456	0.483071	-0.160188	0.624872	0.16123	0.603194	0.837368	0.141659	3
108	-0.222169	-0.628445	-0.606867	-0.460193	-0.811286	-1.21946	-0.682828	-0.0445701	-0.0774189	0.314535	0.627548	0.420559	11
109	0.0832551	0.141951	0.190909	0.791594	-0.00792457	0.0470821	-0.294804	0.7639	0.0548068	0.555535	0.81583	0.281027	3
110	-0.379437	-1.19062	-1.26793	-0.408198	-1.04017	-1.16866	-0.461552	-0.152577	0.682848	-0.180191	0.110521	0.636771	9
111	-1.5839	-1.38625	-1.48971	-1.69376	-1.31695	-0.513808	0.143199	-1.8375	-0.0642105	-1.49272	-1.70442	-2.35622	0
112	2.36935	1.64648	1.37958	1.2121	0.687185	-1.07225	0.676117	0.734066	0.440829	0.557259	1.13536	1.27492	0
113	-0.099944	-0.936835	-0.968765	-1.39821	-0.326639	-0.452467	-0.317791	-1.76654	-1.65168	-1.54415	-1.57923	0.462887	4
114	-0.366379	-0.607705	-0.621932	-1.12127	0.164377	-0.390997	0.345502	-0.189033	0.912201	1.43324	-1.6094	0.922104	0
115	-1.48252	-1.2321	-1.29463	-1.78363	-2.09795	-0.457795	-1.02864	-1.73852	-1.42075	-1.97296	-1.33176	-1.68742	0
116	0.216658	0.104666	0.10525	-0.195997	-0.490372	0.0906792	0.193112	0.774743	0.404735	0.439281	0.840524	0.956003	11
117	0.601664	0.15061	0.304609	0.623577	0.390705	0.55473	-0.346358	0.676947	-0.768524	0.369964	-1.16912	0.216112	2
118	-1.64862	-1.20888	-1.2785	-0.769414	-1.0284	-0.663597	-1.23205	-1.98103	-0.899981	-2.22521	-1.84454	-2.61735	0
119	0.497246	0.268607	0.437913	0.983909	0.150604	-0.920941	-0.112887	0.6743	-0.512136	0.36408	0.661298	0.245987	3
120	-0.4683	-1.01677	-1.05577	-0.880305	-0.199484	-0.545516	-0.244195	-0.223538	-0.543676	-1.25622	0.021827	0.532384	5
121	0.0596981	0.114709	0.256304	0.492941	-0.434716	-0.791446	-0.108541	0.505984	-1.09533	-0.109099	-1.2299	-0.11899	2
122	-0.485521	-0.97891	-1.01647	-0.273371	-0.772679	-1.23811	-0.0976536	0.387246	0.654185	0.514475	0.0832386	0.245987	9
123	-1.65158	-1.53596	-1.68071	-1.75457	-1.05517	-0.528941	-0.833109	-2.0004	0.0328872	-2.54778	-0.480574	-3.46596	0
124	-0.219965	-0.537377	-0.554684	0.558664	0.816409	0.331196	-0.864286	0.351578	-0.653267	0.110977	0.564436	-0.231028	3
125	-0.49511	-0.896828	-0.910977	-0.17244	-0.855696	-0.926415	-0.153843	0.0917697	1.25908	0.113528	-1.56185	0.307744	8
126	0.244871	0.306739	0.457793	1.08061	-0.384183	-0.546494	-0.444629	0.422509	-0.468608	0.208406	-1.44623	0.061506	2
127	0.0121062	0.802904	0.898105	1.09078	0.145176	0.170659	0.885205	0.533948	0.300897	0.472689	0.563677	0.235421	3
128	0.823252	0.19328	0.241622	-0.115896	-0.0876196	-1.26891	0.268005	1.15502	0.228441	1.2381	0.955897	1.16151	11
129	-1.42683	-1.03869	-1.0932	-0.567771	-0.152543	0.145359	1.69048	-1.88692	0.851932	-2.2589	-1.23338	-2.1005	0
130	-1.47535	-0.762867	-0.688392	-1.42955	-0.448621	0.755932	-0.0475504	-2.02137	-0.0496095	-0.849421	-1.11549	-0.869869	0
131	-1.41516	2.96907	3.7633	1.16451	0.633337	0.948105	1.96682	0.63512	1.37919	0.430527	-0.681806	0.239445	0
132	-1.16345	-0.952085	-0.975029	-0.942847	0.343666	0.934276	2.36338	-1.09551	1.46603	-1.07533	-1.38986	-1.94324	0
133	-0.76392	-0.851525	-0.862821	-0.365914	-1.79059	-1.38757	-0.278283	0.319749	0.652342	0.507769	-1.26672	0.521751	8
134	0.840334	0.675876	0.768807	-0.472314	0.601389	0.386498	0.550172	1.14118	0.551629	1.25149	1.09185	1.1094	11
135	1.20289	0.51085	-0.173822	-0.237644	0.396837	0.991028	2.37738	-1.37946	1.72968	-0.747991	0.848447	-1.27785	0
136	-1.01708	2.19003	2.29242	-0.454621	1.5702	1.66431	2.57871	0.299268	1.90087	0.248852	-0.191334	0.299502	0
137	1.72738	0.584019	-0.36975	0.454327	0.935198	0.732644	0.231361	0.679704	0.443981	0.712715	0.791735	0.729178	0
138	0.461278	-0.21088	-0.0825808	0.923661	0.071396	-0.826269	-0.134097	0.577792	-0.156309	0.622139	0.549033	-0.101106	3
139	-0.295323	-0.761796	-0.777844	-0.423764	-0.505869	-0.79269	-0.252314	0.275597	-0.572677	-0.390154	0.617608	0.607161	11
140	0.327983	-0.0628443	0.0649354	0.94727	0.0024885	-0.488926	0.100909	0.560144	-0.0795286	0.0871107	0.654531	0.169462	3
141	0.146989	-0.057027	0.075973	0.883094	-0.722265	-0.202431	-1.00534	0.421143	-0.140704	0.626082	0.618747	-0.269971	3
142	0.466288	-0.0842239	-0.00544536	0.826073	0.000474531	0.313546	-0.411243	0.576632	-1.68041	0.569781	0.696354	-0.0523871	3
143	-0.159484	-1.03493	-1.0833	-1.44012	0.851435	0.597111	-0.707756	-1.57188	-0.720941	-0.996345	0.35191	-0.313106	0
144	-0.515307	-0.389966	-0.336148	-0.704377	-0.4171	-0.0606442	1.08668	-0.867597	0.349266	0.418584	0.654731	0.242541	0
145	-1.66587	-1.34537	-1.43418	-1.55726	-1.14755	-0.536487	-0.257361	-2.12109	-0.488054	-1.74342	-1.67958	-2.06629	0
146	0.817362	0.724765	0.944556	1.07959	0.506533	0.234215	-0.546938	0.794454	-0.15752	0.487292	0.708143	0.128747	3
147	-1.34014	0.683999	0.820032	-0.460193	0.486932	1.22114	2.32458	0.797243	1.56056	0.782612	-0.37542	0.956589	0
148	0.911915	1.25009	1.14803	1.17901	0.301681	0.765003	2.17701	0.729928	1.32558	0.793624	0.679311	0.363917	0
149	2.5546	2.96907	1.80986	1.29018	1.14055	1.41737	2.06891	0.970157	1.41231	1.58283	1.24305	1.92132	0
150	0.331868	0.136773	0.232566	0.98161	0.728489	0.512666	-0.15652	0.57883	-0.608022	0.202063	0.712228	0.0628764	3
151	2.3971	1.70004	0.206933	1.20866	0.907762	0.551076	0.160636	0.973257	0.483038	0.863845	1.03289	0.70433	0
152	0.557757	0.427414	0.531519	1.25933	0.193215	-1.05049	0.240377	0.734805	0.136943	0.717612	0.682924	0.357974	3
153	0.331205	0.70828	0.968485	1.34341	-0.0191634	-0.204041	-0.0012063	0.434409	0.0425097	0.118606	-1.22299	0.134396	2
154	0.231658	0.184635	0.333077	1.2572	-0.629588	0.104879	-0.520143	0.345957	-0.0891546	0.0342849	0.658422	-0.174577	3
155	-0.120156	-0.750979	-0.759604	-1.40859	0.21121	0.132933	-0.601747	-0.868585	-1.56982	-2.20167	0.554164	0.134187	0
156	0.0414292	-0.408132	-0.335657	0.394543	0.793597	0.540725	-0.801934	0.542242	-1.29314	0.300635	0.472397	-0.247389	3
157	-0.102364	0.469236	0.538935	1.21648	-0.794206	-1.76829	-0.271843	0.410089	-0.905865	0.0235114	-0.368443	0.120728	3
158	-0.120263	-0.600251	-0.593294	-1.18725	-0.3124	0.303195	-0.179162	-0.23757	-0.679267	-0.72285	0.634914	0.402375	5
159	0.405315	-0.0537986	0.0730538	0.355665	1.02474	0.77338	-0.105268	0.70739	-0.205896	0.544236	-1.05459	0.255699	2
160	-0.356081	-0.80268	-0.803904	-0.221656	-1.04766	-1.64268	-0.637301	0.196688	1.04901	0.686779	0.228649	0.146601	9
161	-0.0153823	-0.684505	-0.669194	-0.707959	-0.439381	-1.38386	-0.0562876	0.671392	0.406268	1.00003	-1.08613	0.685629	10
162	0.368807	0.0448423	0.130224	0.901246	0.450712	0.0619745	-0.16391	0.613474	0.219486	0.355169	0.634052	0.177595	3
163	0.229007	0.0104742	0.090356	0.995046	0.96443	0.153225	-0.821371	0.72432	0.0901176	0.534838	0.721931	0.277557	3
164	-0.00591614	-0.456574	-0.428689	0.23673	-0.0997809	-0.0688445	0.126925	0.623338	0.0104101	0.462039	0.588777	1.07927	11
165	-0.295985	-0.960253	-1.0401	-0.285611	-0.999507	-0.332113	-0.19669	0.194113	1.17523	-0.207111	0.175279	0.264586	9
166	1.07425	0.632373	0.857278	0.986092	0.143127	-0.289264	-0.862609	0.665723	-0.0496426	0.334736	0.749673	0.283446	3
167	0.0775202	-0.751366	-0.754724	-1.42955	0.249859	0.253371	0.101744	-0.837022	0.160819	-0.779654	0.735451	0.176805	5
168	0.292509	0.503113	0.677757	0.929028	-0.197443	-0.0436956	-0.0929402	0.522204	-0.275034	0.236328	0.602712	0.0610486	3
169	-1.49328	-1.07947	-1.10345	-1.72846	-1.47536	-1.26072	-0.834771	-1.7709	-0.813512	-1.75555	-1.69099	-1.90204	0
170	0.32325	0.643591	0.849671	0.938375	-0.363732	-1.04269	0.0162864	0.630272	-0.464678	0.308609	0.780858	-0.183556	3
171	0.788826	-0.111629	-0.0283729	0.805255	1.49228	1.10129	-0.559867	0.587029	0.0199766	0.319244	0.807671	0.170856	3
172	0.110235	-0.368497	-0.302779	0.734594	0.786367	0.529925	-0.606957	0.481888	-0.0356692	0.351426	0.608462	-0.0434622	3
173	-0.265429	-0.56932	-0.57124	0.0750995	-0.029461	-1.27487	0.0018159	0.699446	-0.173073	0.575126	-0.915488	1.19216	10
174	0.549324	1.45154	1.79567	-0.268206	0.548886	-0.313214	-0.0683487	1.15295	0.224658	1.28954	0.744319	0.90946	0
175	-0.367258	-0.864796	-0.887176	-0.195495	-0.581496	-0.145513	-0.522761	0.362489	0.991001	0.684111	0.341749	0.469998	9
176	0.0629203	1.63056	1.80751	1.03454	1.30974	0.934217	1.52839	0.640831	0.836836	0.742082	0.842508	0.354356	0
177	-1.4196	-1.14755	-1.19071	-1.69376	-1.34274	-1.61568	-0.906452	-1.94247	-1.81825	-2.50784	-2.13878	-3.03752	0
178	0.0948178	-0.0719942	-0.078724	-0.347204	0.113034	0.44971	-0.268252	0.890278	-0.0413374	0.615256	0.933239	0.797975	11
179	-0.16616	0.474369	0.686472	0.33583	0.75736	0.234539	-0.616473	0.56132	-0.575131	0.273725	0.564022	-0.155112	3
180	0.270108	1.42031	1.84086	-0.357151	-0.0832595	-1.97882	-0.207179	0.97808	-0.175367	0.826938	0.645085	0.558596	0
181	-0.402085	-1.14481	-1.20002	-0.479709	-0.657378	-0.478654	-1.35519	-0.0598418	0.516807	-0.958921	0.126968	-0.194214	9
182	0.231967	-0.541766	-0.49615	0.615065	0.531637	0.391496	-1.16497	0.408324	-2.19404	0.327029	0.644562	-0.244358	3
183	-0.0501012	-0.611945	-0.59534	-1.25995	-0.820836	-0.19562	-0.373813	-1.38684	-0.377661	-2.63017	-1.76924	0.626802	4
184	1.28138	0.331451	0.399984	0.659002	1.19918	0.743773	0.249107	0.785636	0.166203	0.673347	0.87735	0.149878	3
185	0.526307	0.824268	0.869701	-0.914946	2.18479	1.78543	-0.521005	0.305774	-0.635529	0.310985	1.03079	0.806708	0
186	-1.61604	-1.41654	-1.52469	-1.8476	-0.439767	-0.508093	-0.958453	-2.27832	-0.667533	-2.0549	-1.87783	-2.59874	0
187	-1.41491	0.798723	0.888963	-0.563952	0.715581	0.914098	1.99539	0.915938	1.26175	0.523226	-0.845647	0.911478	0
188	1.1931	-0.0580387	0.0189311	-0.947877	0.634235	0.678042	0.113929	0.329412	0.215735	0.514475	1.12753	0.402079	11
189	0.413146	0.720182	0.946027	0.900996	0.0218758	-0.0908666	-0.875289	0.601767	0.0241675	0.0641276	0.763324	0.108544	3
190	-1.02189	-0.678792	-0.657027	-0.278584	0.284049	1.11576	2.2349	0.175064	1.58663	1.23681	-0.620976	1.01134	0
191	0.369147	0.304373	0.437231	-1.05186	0.894998	0.849427	-0.0615344	0.56442	-0.0189802	0.313353	0.903686	0.865996	0
192	0.367466	-0.745817	-0.745647	-0.322131	-0.567898	0.0376234	-0.0926802	0.820184	-0.0685926	0.459435	0.705358	1.00408	11
193	-1.53853	-1.0324	-1.03814	-1.69376	-0.912426	0.172389	-0.22227	-2.18923	-0.184854	-0.832278	-1.47267	-1.73413	0
194	0.0893604	0.605369	0.792821	1.2221	-0.0495113	-0.177353	-0.132999	0.190542	-0.446533	-0.244439	0.583676	-0.11813	3
195	-1.59873	-0.772299	-0.693634	-1.45342	-0.658439	-0.0896548	-0.538031	-1.95884	-0.600453	-1.71039	-1.31724	-1.05278	0
196	0.216072	1.33759	1.57869	0.91739	-0.0578313	-1.40047	0.0903291	0.714497	-0.182721	0.665671	0.412285	0.108975	3
197	0.248987	1.41317	1.73654	-0.365914	0.554158	0.100927	-0.781722	1.08383	0.101594	1.25526	0.697789	0.840358	0
198	0.353498	-0.158405	-0.0878652	-1.07115	2.40259	1.90153	-1.40235	-0.360173	0.147948	0.0521051	0.938687	0.597848	0
199	-0.922051	1.99207	2.31942	1.01788	0.435476	1.05045	1.93245	0.41904	1.32925	-0.02171	-0.660863	-0.0700043	0
200	-1.14874	-0.666101	-0.640001	-1.29563	-0.294792	0.982833	1.96056	-1.35785	1.33277	-0.978359	-0.896513	0.434069	0
201	-1.46929	-0.954852	-0.945986	-1.6079	-0.739216	-0.262561	0.178501	-1.89358	-0.0421659	-1.04646	-1.6148	-2.26254	0
202	-0.0870709	-0.652978	-0.63476	-1.49658	-0.390063	-1.30571	-0.320012	-0.913345	-0.0891459	-0.38449	0.683757	0.395521	5
203	-1.61851	-1.3857	-1.48442	-1.55169	-1.36774	-0.13516	-1.35813	-1.57147	-0.747357	-1.61127	-1.86114	-2.36917	0
204	-0.542394	-0.566701	-0.524959	-0.372748	-0.67992	-0.139966	0.671056	-0.461819	0.0273572	-0.417098	-0.89055	0.566099	0
205	-0.0598291	-0.65707	-0.664975	-0.179693	-0.694526	-1.1106	-0.357262	0.770311	-0.00502283	0.589564	0.566155	0.866406	11
206	-1.43614	-1.23805	-1.32806	-1.5075	-0.736806	0.211414	1.23258	-2.1948	0.481194	-2.41063	-1.71602	-2.87337	0
207	0.474213	0.489931	0.626724	1.28773	-0.133467	0.197232	-0.672958	0.526558	-0.106137	0.323535	0.577818	0.223222	3
208	0.787284	0.798634	0.899191	-0.711561	2.01607	1.64122	-0.970415	1.24513	0.432687	1.66062	1.09867	1.26491	0
209	1.17567	0.696288	0.821374	0.539552	1.63815	1.15053	0.114882	0.878015	0.594813	0.926153	-0.872399	0.534769	2
210	-0.738867	-0.402523	-0.369133	-0.419274	0.0511336	-0.498337	-0.181858	0.321996	0.660185	1.00878	-0.810967	0.821369	10
211	-1.69014	-1.00812	-0.871322	-1.71109	-1.2741	-0.958759	-1.0395	-1.69537	-0.524232	-0.608896	-1.77725	-2.91067	0
212	0.578246	0.142397	0.277953	1.41314	-0.341194	-0.0723756	-0.438011	0.467526	-0.4362	0.048241	-1.1884	0.212532	2
213	1.46856	1.7595	1.26906	1.16077	0.365352	0.224867	0.808356	0.939372	0.694822	0.986966	1.07796	1.11713	0
214	0.577337	-0.442693	-0.438277	-0.914946	-0.0239572	-1.84585	0.377565	0.960785	0.14375	1.23001	1.2531	0.74774	11
215	0.887355	0.215954	0.224342	-0.899	2.45036	2.01657	-0.341477	-0.106681	0.454209	0.317678	1.00745	1.08196	0
216	-1.42873	0.394444	0.745624	-1.59376	-0.594018	0.236925	0.680963	-1.35745	0.214775	-0.667993	-1.26916	-1.34612	0
217	-1.08447	-0.327865	-0.29155	-0.576454	0.237089	1.01086	2.25834	-0.353141	1.57384	0.577365	-0.454322	0.343079	0
218	0.179858	0.469176	0.565442	1.26033	-0.359324	-0.0090314	-0.137677	0.371924	-0.838386	0.0614112	0.719748	-0.0271856	3
219	-0.224497	-0.894462	-0.900579	-0.776015	-1.21979	0.126121	-0.137238	-0.0458785	-1.06796	-0.540947	0.187941	-0.396412	5
220	0.363226	0.182434	0.312238	0.893871	0.0968456	0.20474	-0.211017	0.61973	-0.119333	0.522025	0.637226	0.124959	3
221	-0.116826	-0.83077	-0.846967	-1.20722	-0.330844	0.240808	-0.146784	-0.481032	-1.70118	-0.562639	0.60471	0.399105	5
222	1.73475	0.785928	0.527386	1.14012	1.24209	1.0359	0.503792	0.926292	0.443171	1.05343	0.945702	0.723286	0
223	-0.319604	-0.634306	-0.61684	-0.819839	-0.36583	0.364061	-0.469882	0.69834	-0.0834222	0.323146	-1.08984	0.335201	10
224	0.446539	0.321855	0.452168	0.985401	0.0825252	-0.0390347	-0.302299	0.697402	-0.464544	0.337416	0.728299	0.236703	3
225	0.222208	-0.808572	-0.80808	-1.46681	1.58122	1.254	-1.59756	-0.691747	1.15337	-0.791432	0.690414	0.190126	0
226	-1.49397	2.18042	2.11955	0.825132	0.446103	0.625063	1.25717	0.694061	0.631668	0.385198	-0.966702	0.163657	0
227	-1.59411	-1.25537	-1.31911	-1.6736	-1.36595	-0.0938584	0.212534	-1.89808	-1.5523	-1.22488	-1.65515	-2.15787	0
228	0.740093	-0.0275091	-0.0985406	-0.942847	1.61016	1.25425	0.148899	-0.172832	0.0541424	-0.396811	0.767729	1.09329	0
229	0.502626	0.401526	0.52306	-0.744905	-0.162278	0.0452956	0.220509	0.851071	0.206021	0.77597	0.919608	0.88651	11
230	0.37758	1.06165	1.28666	1.26283	-0.424876	-0.435605	-0.699213	0.666738	-0.224762	0.605622	-1.11162	0.324136	2
231	-1.44348	-1.3275	-1.41854	-1.34977	-1.77005	-0.648911	-0.969904	-0.287772	-1.17255	-1.0128	-0.253335	-0.752181	0
232	-1.38035	0.503172	0.341515	0.773014	-0.13645	0.438085	1.38026	0.439772	0.824574	0.195668	-1.18407	-0.223135	0
233	-0.981344	-0.163553	-0.0334229	-1.20947	1.95997	1.633	2.43901	-1.07551	1.6047	0.469155	-0.889233	-0.0243777	0
234	0.434715	-0.185201	-0.261825	-1.36998	1.78545	1.3867	0.0617831	-0.360424	1.09112	-1.42229	0.997631	0.66254	0
235	0.203769	0.953484	1.13401	1.19985	-0.215843	-0.52563	0.202258	0.644881	0.19489	0.13958	0.659044	0.174629	3
236	-0.172111	-0.851078	-0.853786	-0.822672	-0.754878	-0.554089	-0.355845	-0.452621	-0.769112	0.472689	0.740953	0.402524	0
237	0.486238	0.148571	0.208552	-0.370689	-0.248222	-0.344024	0.103798	1.00107	0.245736	1.03442	0.931903	0.848718	11
238	0.499265	-0.115244	-0.0715006	0.540931	0.367132	0.0208816	-0.0324087	0.847097	-0.331078	0.710372	0.660482	0.444403	3
239	-0.723805	0.890594	1.1124	-0.485526	0.334191	1.26841	1.85098	0.180819	1.34415	0.931602	-0.155281	0.514453	0
240	-0.46716	-0.593333	-0.549676	-0.738602	0.644412	0.269003	-0.968897	0.728267	0.279731	1.26847	-1.03729	1.13148	0
241	-1.22166	1.10241	1.2597	0.852247	0.634924	1.12221	2.17044	0.173089	1.59831	-0.23731	-0.743681	-0.423274	0
242	-0.994495	-0.94838	-0.984106	-0.831241	-0.036596	0.806767	2.41065	-1.83303	1.52468	-2.1681	-1.39273	-2.64367	0
243	0.210136	1.61819	1.84384	1.18887	-0.645246	-0.0293852	-0.298582	0.648193	-0.386246	0.174279	0.690071	0.241086	3
244	-0.979911	2.94491	2.9077	-0.184092	1.60593	1.73532	2.81454	0.514006	2.0388	0.440619	-0.0410815	0.573054	0
245	-0.747609	-1.08916	-1.14066	-0.60124	-0.529312	0.0224058	-0.284212	-0.947065	0.852926	-1.22268	0.255368	0.709163	5
246	-1.6865	-1.49071	-1.61568	-1.67072	-1.2029	-0.867883	-0.190846	-1.85685	-0.955444	-1.52231	-1.71215	-1.882	0
247	0.0803722	1.79989	1.82322	0.55282	1.52205	1.17318	0.40764	0.744119	0.0031594	0.862311	1.05537	0.509032	0
248	-0.575325	-1.00739	-1.03625	-0.306014	-1.08663	-1.19437	-1.0112	-0.0308983	0.64389	0.292579	-1.3291	-3.82406e-05	8
249	0.624528	0.186347	0.205335	-0.0576296	-0.366201	-0.0986697	0.462627	0.867788	0.330003	0.880145	0.979086	0.964235	11
250	-0.558304	-0.993817	-1.01641	-0.592202	-0.998289	-1.77194	-2.17177	0.339695	1.8261	0.298227	0.265587	0.216863	9
251	-0.170692	0.769101	0.7941	1.00707	-0.342942	-0.141348	-0.127497	0.602667	-0.066751	-0.035731	0.641201	-0.0598133	3
252	-0.176011	-0.404993	-0.377166	0.895329	0.207847	0.551492	-1.11018	0.336482	-0.0685836	-0.453038	0.602362	-0.129394	3
253	3.31725	1.4198	1.44792	-0.558267	1.85593	1.51856	-0.228581	0.190488	1.69215	0.561836	1.41198	0.320193	0
254	-1.37406	-0.792712	-0.746478	-0.911729	0.0794331	0.882984	0.512683	-1.42802	0.39735	0.593952	-0.491474	-0.10674	0
255	-1.40283	-1.13901	-1.21509	-0.932883	-0.446027	0.345157	1.47465	-2.14675	0.859283	-1.2095	-1.40872	-3.05039	0
256	0.388711	0.46208	0.634672	0.833188	-0.427653	-1.27388	0.146833	0.825711	-0.128967	0.730517	-1.20715	0.237435	2
257	-0.379206	-1.08384	-1.12685	-0.40893	-1.31977	-1.39081	-0.954802	0.0457416	0.674446	-0.269479	0.125417	0.0187639	9
258	-1.5977	-1.39194	-1.49633	-1.55447	-1.37922	-0.256787	0.516305	-1.93557	-0.174787	-2.1313	-1.69673	-2.013	0
259	0.448837	0.364391	0.556983	1.04451	0.274323	0.203734	-0.766334	0.560217	-0.187182	0.513868	-1.08244	0.117966	2
260	-0.394577	-1.07172	-1.12361	-0.528819	-0.640439	0.0647222	-0.968944	-0.195879	0.299565	-1.27678	0.0767898	0.207418	9
261	0.451951	0.168776	0.28654	1.11684	0.70169	0.266622	-0.367467	0.56877	-0.550819	0.384839	0.675724	0.133353	3
262	-0.300795	-1.07905	-1.12627	-0.998225	-0.639403	-0.0211506	-0.34311	-1.64755	-0.945374	-2.17481	-1.99242	0.281373	4
263	0.449237	-0.133455	-0.0271157	0.367669	1.20379	0.906117	-0.242358	0.795664	-0.154899	0.754581	0.737516	0.357189	3
264	-1.14239	-1.1153	-1.20876	-0.869615	-0.233437	-0.360956	-0.408692	-1.69907	-0.0653632	-1.3284	0.199686	-2.77994	0
265	0.280484	0.501119	0.657834	1.30223	-0.345975	-0.14842	0.0676029	0.200796	-0.353549	-0.00319377	0.670431	0.0223752	3
266	0.217367	1.28801	1.48557	-0.461795	0.50168	-0.700584	-0.2323	1.11291	0.392302	1.15527	0.654103	0.864927	0
267	-0.173637	-0.777269	-0.783959	-1.12127	-0.526558	0.14375	0.0530187	-1.13384	0.19109	-1.07533	-1.43254	0.510585	4
268	0.232491	-0.293661	-0.205571	0.637497	0.632615	0.312228	-0.310677	0.656278	-0.139688	0.385198	0.751561	0.0891369	3
269	-0.333957	0.179681	0.218482	1.00153	0.10536	0.627235	-0.265506	0.497352	-0.902381	0.163839	0.64287	-0.00251315	3
270	2.45832	1.74011	1.07219	1.18095	1.13922	1.15132	0.742822	0.965055	0.676647	0.92474	1.03139	1.20446	0
271	-0.0911101	-0.497905	-0.462718	-0.0381455	-0.232704	-0.287561	-0.0402455	0.830757	-0.154823	0.74657	0.655215	0.894631	11
272	0.170715	0.134393	0.265573	0.680802	0.249748	0.334387	-0.728476	0.681832	-0.552936	0.382319	-1.07422	0.135021	2
273	-1.67315	-1.35694	-1.43367	-1.78945	-0.654187	-0.0145157	-0.791051	-2.22884	-0.942666	-2.59736	-1.71021	-2.06888	0
274	0.133915	0.067799	0.193019	0.815842	0.361692	-0.807829	-0.223585	0.554452	-0.423875	0.584874	0.62637	-0.12678	3
275	0.342737	0.260007	0.469364	1.10448	-0.216517	-0.434555	-0.0983697	0.478591	-0.514492	-0.0930863	0.6795	0.258197	3
276	0.516393	0.471274	0.660157	0.965388	-1.1117	-1.07857	-0.501759	0.622684	0.0879271	0.541018	0.633545	0.0737557	3
277	0.0981787	-0.473015	-0.418077	0.618206	-0.177882	-1.76939	-0.0198961	0.583144	-0.27337	0.324313	0.672797	0.0302626	3
278	-0.13807	-0.252851	-0.166876	-0.40528	-0.696831	-1.51102	-0.210992	0.889285	-0.151271	0.803441	0.789119	0.688623	11
279	0.539056	0.497534	0.702134	1.17357	0.541137	0.349202	0.382405	0.574439	0.090283	-0.0970597	0.753279	0.186817	3
280	0.733232	0.0180174	0.105165	0.637289	1.07695	0.739767	-0.0406056	0.649833	-0.581185	0.446611	0.700075	0.129377	3
281	-0.0800407	-0.618402	-0.622358	0.174543	-0.557369	-0.578997	-0.0603937	0.750843	-0.134402	0.372524	0.555219	0.890581	11
282	0.288501	-0.1841	-0.143778	0.480291	0.993167	0.758807	-0.530672	0.85682	-0.195304	0.693046	0.678118	0.329688	3
283	2.09806	1.32086	0.637187	1.27966	0.606031	-1.48981	0.849535	1.48263	0.743166	1.89299	1.02097	1.55585	0
284	1.39146	0.996302	1.20579	-0.362528	1.54666	1.38448	-0.0336134	0.867044	0.353982	0.896835	1.28468	0.828038	0
285	-1.6421	-1.43737	-1.55201	-1.6221	-0.967336	-1.19928	-1.16341	-2.11284	-1.35737	-2.12129	-1.81576	-2.87337	0
286	0.346237	0.255246	0.381659	-0.0810832	-0.731155	-0.356704	-0.616475	1.0533	-0.131796	0.958103	0.822971	0.972238	11
287	-0.154289	-0.811146	-0.812022	-0.918176	0.188192	0.479705	-0.439067	-0.198597	-0.574647	-1.387	0.637403	0.307744	5
288	-0.248548	-1.01761	-1.04948	-1.4112	-1.20646	-1.20764	-1.15228	-0.969329	-0.887747	-1.29532	-1.6645	0.12517	4
289	-1.68167	-1.21438	-1.25035	-1.31507	-0.985008	-0.983095	0.0550714	-1.77141	-0.23215	-1.42485	-1.93689	-3.06329	0
290	-0.430961	-1.1207	-1.18018	-0.694919	-1.31679	-0.921565	-1.0247	0.352946	-0.169793	0.278275	0.397806	0.114553	9
291	0.477558	0.37119	0.386688	-0.638774	1.86452	1.41075	0.239372	0.935163	0.561655	0.769052	0.965492	0.985962	0
292	0.428825	0.339619	0.114477	0.995307	0.806631	0.647131	0.233593	0.59517	0.389108	0.138593	0.676923	0.0906807	3
293	0.586201	0.00302039	0.0889923	0.531833	1.3957	1.0201	-0.00277888	0.884755	0.17045	0.893342	0.748738	0.482154	3
294	-0.394376	-1.09533	-1.14726	-0.365914	-0.592599	-1.11245	-0.374622	0.178507	0.870902	-0.154131	-1.3291	0.255162	8
295	0.21194	-0.277236	-0.204122	1.04574	0.730224	0.45227	-0.111294	0.433749	0.219605	0.044358	0.561291	-0.0702742	3
296	0.321447	-0.150788	-0.0410726	0.854306	0.561481	0.443779	-0.671515	0.513972	0.124269	0.0823553	0.604393	-0.0960696	3
297	0.257513	0.0506447	0.195703	1.09325	0.616156	0.13097	-0.155965	0.556914	0.265041	0.543652	0.626128	0.178187	3
298	0.0884816	0.503559	0.622974	1.10727	-0.209663	-1.15415	-0.146645	0.526857	0.0486663	0.158566	0.803121	0.0539255	3
299	-0.241363	-0.785719	-0.794102	-1.13162	2.40321	1.9462	-2.0681	-0.323523	1.28428	-0.471587	0.697372	0.0900194	0
300	0.307402	0.827795	1.0434	1.31431	0.129051	0.294693	-0.772902	0.619954	-0.221908	0.555823	0.751514	0.213287	3
301	-1.64836	-1.39265	-1.49088	-1.73716	-1.156	-1.08671	-0.172013	-1.91813	-0.833283	-1.71636	-1.6929	-2.06629	0
302	0.607785	-0.492624	-0.496832	-1.29804	0.207452	0.404223	-0.22292	-1.59728	-0.222895	-1.39951	0.908696	-1.68559	0
303	0.772669	1.10316	0.689029	1.19907	-0.197724	0.612503	0.885443	0.58652	0.398843	0.7684	0.798254	0.422442	0
304	0.556693	0.24803	0.39828	0.86663	-0.668065	0.00178952	-0.667748	0.64325	-1.22983	0.533951	0.714999	0.0564604	3
305	-1.24781	-0.712966	-0.642729	-1.00904	-1.02427	-0.143666	-0.617998	-2.0972	-0.650032	-0.60404	-1.19386	-0.863353	0
306	3.00607	2.96907	2.52707	1.37374	1.7858	1.48925	1.9742	1.25516	1.30652	1.41992	0.679554	1.20206	0
307	0.541492	0.967766	1.0905	1.29788	0.144151	0.120261	0.418477	0.59622	0.391806	0.247995	-0.893192	0.512005	2
308	0.975124	0.622628	0.784234	0.58187	1.22791	0.890078	-0.0893542	0.986469	0.465811	0.904498	0.87785	0.735997	3
309	-1.31241	-0.669165	-0.594082	-1.18506	-1.06113	0.213906	0.725256	-1.85704	0.444904	-0.0487515	-1.00656	-0.773248	0
310	1.63397	0.312943	0.423359	-0.729877	2.28365	1.82293	-0.157293	0.691253	0.405637	0.516294	-0.959202	1.02232	0
311	-1.68107	-1.43028	-1.53358	-1.69088	-0.960275	-0.1735	-0.889003	-0.963705	-0.809743	-1.09698	-1.83011	-1.28374	0
312	-1.08627	-0.293944	-0.252279	-0.35782	0.274528	0.959726	2.03648	0.108072	1.4489	0.96215	-0.503557	0.726728	0
313	-0.477813	-0.654258	-0.662929	-1.30046	-0.691239	-0.290793	-0.00210553	-1.53858	-0.13959	-0.804858	0.588089	-1.6153	0
314	-0.203885	-0.719825	-0.728856	-0.285611	-0.271419	-1.29832	0.230016	-0.775373	-0.672052	-0.894441	-1.66262	0.645092	4
315	-0.35346	-0.869973	-0.892609	-0.785365	-0.828129	-0.389515	-0.149359	0.507093	0.42393	0.47429	-1.39851	0.824581	10
316	-0.805823	-1.04785	-1.10222	-0.682136	-0.870984	-0.175891	-0.686195	-0.91891	1.47871	-0.779654	-1.76324	0.684698	0
317	-0.297558	-0.797785	-0.786942	-1.16981	-0.680673	-1.07213	-0.240409	-0.025437	-0.435024	-0.546604	-1.73358	0.308078	4
318	0.381326	-0.178625	-0.104251	0.401624	1.21656	0.790269	-0.654463	0.782655	-0.0587791	0.672608	0.839867	0.142072	3
319	0.960062	1.32192	0.991178	1.29514	0.737437	1.23918	2.25584	0.65927	1.58951	0.444618	0.626461	0.697127	0
320	-0.332154	-0.789543	-0.7729	-0.92142	-0.0183142	-1.97855	-1.24796	-0.311395	1.27468	1.69639	-1.69673	0.740445	0
321	-0.285548	-0.793292	-0.804266	-1.08096	-0.873533	-0.415241	-0.571121	-1.91168	-1.31538	-2.63017	-1.25944	-2.13022	0
322	0.247707	0.247049	0.435548	1.00034	0.0757624	0.0151687	-0.0632592	0.407523	0.0648636	0.277863	0.696197	-0.185738	3
323	-0.964956	-0.518407	-0.457583	-0.503326	-0.131265	0.861233	2.45136	-0.791356	1.56692	0.357779	-1.06522	0.103791	0
324	0.333009	0.691989	0.910911	1.05823	-0.7897	-0.719189	-0.315351	0.734586	-0.0256168	0.449919	-1.0706	0.070598	2
325	-0.531556	-1.13376	-1.18705	-1.0386	-0.418296	0.685884	-1.31609	-0.289637	-0.203171	-1.43253	-1.79743	0.268113	4
326	0.158135	-0.105366	-0.0449293	0.984815	1.06906	0.678431	0.0698503	0.608854	-0.24668	0.352551	0.621322	0.150695	3
327	2.72232	2.07415	1.31704	1.64886	0.625763	0.395731	0.804181	0.936495	0.562616	0.971677	1.03284	0.884106	0
328	-0.972911	1.60081	1.91169	0.824188	0.231203	0.987212	2.29272	0.359184	1.58333	0.0235114	-0.80983	-0.0563568	0
329	0.081251	1.91943	2.21674	1.19713	-0.798313	-0.411527	-0.437663	0.404492	-0.577113	0.460738	0.731246	-0.035153	3
330	-0.633123	-0.565689	-0.586156	-0.177265	-0.645008	0.0956004	-0.440447	0.715232	-0.38917	0.458782	0.609717	0.517791	11
331	0.777078	0.825593	1.06757	0.92659	0.325567	-0.28859	-0.631026	0.928345	0.119141	0.789619	0.725973	0.342919	3
332	-1.56491	-1.39472	-1.50117	-1.68223	-0.631405	0.327148	0.292952	-1.83136	-0.378285	-1.73437	-1.44012	-2.0457	0
333	-1.65819	-0.963347	-0.920693	-1.60224	-1.0346	-1.042	-0.646203	-1.61618	0.0201304	-2.21512	-1.79946	-1.53566	0
334	-1.65795	-1.28778	-1.35101	-1.57686	-0.78372	0.06551	-0.0475809	-1.91854	-0.113294	-2.02854	-1.57748	-2.86103	0
335	-1.50933	-1.22908	-1.29391	-1.71109	-0.764844	-0.729663	0.186055	-1.93477	0.0429245	-1.36966	-1.24392	-1.75344	0
336	-1.44811	-0.17129	-0.118208	1.01517	0.0304506	0.846889	1.83458	0.425441	1.24525	0.348418	-0.885302	-0.103637	0
337	0.560301	0.017199	0.154707	0.857585	-0.521069	-0.971419	-0.153428	0.652978	0.0461975	0.498529	0.612248	-0.000285344	3
338	-0.0432868	0.479576	0.582552	1.06187	-0.987523	-0.0161254	0.049611	0.516683	-1.57459	0.0652116	0.661129	0.0387783	3
339	-1.18186	-1.32756	-1.43269	-1.04237	-0.423738	0.226715	1.50545	-1.64747	0.619457	-1.59145	-1.57399	-2.72453	0
340	0.754554	-0.118369	-0.0468897	-0.353816	-0.13376	-0.519147	-0.310324	0.809599	0.250367	0.616319	-1.19606	1.06347	10
341	-0.0217648	-0.804302	-0.803413	-0.941177	-0.501447	-1.51702	0.0336604	-0.627752	-0.498084	-0.599211	0.469548	0.629251	5
342	-0.380085	-1.04631	-1.08724	-0.423013	-0.714723	-0.550085	-0.494377	-0.0610766	0.817534	-1.19215	-1.55668	0.383457	8
343	-0.535765	-1.09606	-1.13465	-0.570652	-1.25943	-1.70397	-1.33335	-0.323444	0.834935	-1.54965	-1.62568	0.0274036	0
344	-0.901577	-0.883125	-0.911574	-0.926311	0.0173788	0.828518	2.285	-1.56008	1.44729	-2.35672	-0.980456	-2.55116	0
345	-1.42814	-0.399562	-0.240517	-1.47489	-1.51995	0.0702865	-1.66838	-1.85794	-1.79753	-2.10464	-1.76924	-2.4629	0
346	0.644277	0.641285	0.87946	1.15536	0.133525	-1.58208	-0.313476	0.515251	-0.856239	0.331662	0.760365	0.126223	3
347	-1.67955	-1.45783	-1.56878	-1.57967	-1.44782	-0.793488	-0.250728	-1.84058	-1.16937	-2.41063	-1.99885	-2.60245	0
348	0.251778	0.540754	0.683489	1.25902	0.0728507	-1.34193	-0.104923	0.512139	0.162147	0.235457	0.620496	0.135229	3
349	0.0219114	-0.53763	-0.54908	-0.0835262	-0.593669	0.00773491	0.141627	0.739984	0.267244	0.324702	0.496667	0.834137	11
350	0.510304	0.357279	0.535504	-0.911729	1.53183	1.19648	-0.346221	0.306164	0.255704	-0.177254	0.90072	0.615122	0
351	0.690759	0.0258729	-0.00936605	-0.977006	0.319548	0.0468077	-0.408793	-1.24123	-0.174233	-0.138607	1.11728	0.00365971	11
352	-0.0431789	-0.178729	-0.129736	0.973617	0.475111	-0.279763	-0.474626	0.334723	-0.792913	0.0223687	0.661804	-0.152113	3
353	-0.56222	-1.11829	-1.17859	-1.1009	-0.745918	-0.229826	-0.612277	-0.455191	-0.413673	-0.99816	0.0111126	-0.0274414	5
354	-0.0175097	1.4441	1.64453	0.124107	1.07147	0.936706	0.779853	0.861246	0.493719	0.771004	0.927775	0.289292	0
355	-0.00213912	-0.512501	-0.453619	0.100891	-1.33159	-0.698519	-0.751794	0.810865	-0.180372	0.43458	0.652789	1.08718	11
356	-1.56265	-1.40521	-1.514	-1.72557	-1.69862	0.0159926	0.275065	-1.64205	-0.0106089	-0.912693	-1.6929	-1.8645	0
357	0.31178	-0.0163061	0.139961	0.325719	0.845171	0.691708	-1.05276	0.633827	-0.46869	0.374347	0.679067	0.0990092	3
358	-1.3049	-0.839563	-0.807867	-1.38019	-0.354546	-0.270637	0.675185	-1.9029	0.359737	-0.265389	-1.19716	-1.14229	0
359	0.43806	0.100307	0.238533	0.818639	0.056497	0.155549	-0.232077	0.607491	0.166325	0.277037	-1.16912	0.0777972	2
360	-0.0282553	-0.446517	-0.424598	0.243626	1.01359	0.530734	-0.68366	0.799992	0.250734	0.749027	0.578052	0.33746	3
361	-1.2568	0.132295	0.211557	-0.240354	-0.237252	0.711746	2.03334	0.785863	1.24217	0.413408	-0.70317	0.392523	0
362	0.801159	0.329963	0.478334	1.13037	0.51518	-0.453903	-0.444869	0.672974	-0.027943	0.320807	0.739619	0.305398	3
363	-1.65705	-1.45777	-1.57671	-1.61641	-1.16299	0.126583	-0.708959	-1.75089	-0.288517	-0.932984	-1.55497	-1.58691	0
364	-0.509032	-1.13312	-1.19606	-0.562051	-0.659713	-1.82075	-1.04736	-0.227893	0.728053	-0.430896	0.20651	-0.18918	9
365	-0.509556	-1.01921	-1.05391	-0.356482	-1.91435	-1.60177	-0.594528	0.0730472	0.218554	-0.508834	0.311543	0.181729	9
366	0.12243	-0.393894	-0.389908	0.313864	0.061627	0.24771	-0.0473309	0.843062	0.209134	0.780262	0.745521	1.30783	11
367	-0.447302	-1.12178	-1.18276	-0.381757	-0.546544	0.227142	-0.250196	0.0452667	0.466987	-0.224786	-1.61842	0.684491	8
368	-1.21833	0.275852	0.466636	-0.949561	0.256754	1.03461	1.51295	-0.415422	1.14851	0.190145	-0.380045	0.183298	0
369	-1.47219	-1.04198	-1.05116	-1.25761	-0.565115	0.152563	0.220098	-1.48881	0.131671	-0.360375	-1.19277	-1.28492	0
370	-1.31486	-0.880864	-0.854233	-1.57686	-0.933273	-0.869591	-0.766065	-1.92079	-0.830539	-2.60394	-1.81985	-1.92934	0
371	0.348442	0.785601	0.993565	0.956689	-0.216106	0.174688	-0.479889	0.646336	-0.198201	0.321588	0.618439	0.242905	3
372	1.02042	0.270496	0.0465252	0.55098	1.29407	0.887867	0.74819	1.41663	0.751762	1.66392	0.863706	1.63839	11
373	-1.1447	0.0239686	0.138406	-0.951249	0.0936931	0.965626	1.09195	-0.707124	0.786032	0.432556	-0.640326	-0.230697	0
374	0.70337	2.96907	3.17746	0.569923	1.54251	2.20834	3.54623	-0.541715	2.772	0.724092	0.476018	0.268289	0
375	-1.56492	-1.30029	-1.37988	-1.84179	-1.41193	-0.145261	-0.808625	-2.23669	-1.08194	-1.94704	-1.64958	-2.09784	0
376	0.310316	0.681589	0.863564	1.09939	-1.12132	0.275967	-1.14186	0.557938	-0.107425	0.447605	0.600769	0.0800335	3
377	0.550419	0.506684	0.600877	1.07456	0.417198	-0.314373	0.227512	0.850004	0.100478	0.630265	0.752189	0.364851	3
378	-0.138548	-0.687257	-0.677269	0.158432	-1.81348	-0.577625	-1.01232	0.339847	-0.794379	-0.100386	0.643279	0.870011	11
379	0.344988	0.0160386	0.122041	1.08865	0.722804	-0.159115	-0.570458	0.769202	-0.0405699	0.49449	0.593953	0.105739	3
380	0.180721	0.22802	0.356644	1.07715	-0.58487	-0.467866	-0.701996	0.37859	-0.840044	-0.0997195	-1.66637	-0.0927295	2
381	-0.973405	-1.20799	-1.27379	-1.02369	-0.885726	-0.761073	-0.374776	-2.12141	-0.456147	-1.53319	-0.763609	-2.36592	0
382	0.211925	-0.327895	-0.278957	-1.03672	2.08959	1.66483	-1.30425	-0.239979	1.49883	-0.0543971	0.823031	-0.225757	0
383	0.566529	0.59485	0.793439	1.01852	0.159188	-1.20353	-0.346737	0.720214	-0.558273	0.745226	0.842161	0.0941982	3
384	0.373571	0.236917	0.373797	0.951376	-0.258262	0.0201077	-0.477163	0.438927	-1.67105	0.0493469	0.645783	-0.219543	3
385	0.339191	-0.204631	-0.117206	1.03936	0.462499	0.350509	0.0295392	0.507481	-0.335185	0.210659	0.541611	0.0855968	3
386	0.497354	0.712624	0.915236	0.926053	-0.681714	-0.671054	-0.85125	0.656697	-0.679407	0.267477	0.689991	0.0924414	3
387	1.20479	0.386098	0.533224	1.22565	0.790895	0.696432	0.236136	0.804974	0.0606121	0.642166	0.960779	0.468635	3
388	0.407149	0.217471	0.385495	0.896657	-0.185235	-1.31941	-0.205807	0.750764	-0.434346	0.521122	0.63764	0.183298	3
389	0.297997	-0.263697	-0.180492	-1.11511	0.01804	0.302852	0.0178592	0.277833	-0.318997	0.0996529	0.893851	0.550775	11
390	2.05591	1.06739	0.625638	1.04055	0.81892	0.422525	0.729313	1.00662	0.648996	1.07777	1.02544	0.719333	0
391	-0.430529	-0.901395	-0.908889	-1.66211	-0.817751	-1.83043	-0.867139	-1.49051	-0.785157	1.47879	0.245866	0.119667	0
392	-1.24348	-0.984325	-1.02713	-0.718826	0.301493	0.671496	2.24598	-1.25402	1.47216	-2.60722	-1.21389	-3.01187	0
393	-0.404259	-1.0563	-1.09565	-0.682136	-0.749219	-1.89555	-1.29093	0.077261	0.63797	0.167176	0.0251336	0.168664	9
394	0.342121	0.183252	0.313665	0.761833	0.758015	-0.115915	-0.314254	0.603519	-0.00739282	0.3533	0.655614	-0.169054	3
395	-0.3357	-0.876743	-0.924998	-1.29563	2.19394	1.73823	-1.31774	-0.086597	1.46689	-0.535326	-1.5584	0.513037	0
396	-0.136636	0.973852	1.12086	1.17019	0.333375	-0.0305013	0.285827	0.561036	-0.308649	0.478436	0.600002	0.162451	3
397	-0.443495	-1.04891	-1.09889	-0.403102	-0.987819	0.0544896	-0.962068	0.0886307	0.85804	0.22094	0.250474	0.195161	9
398	0.225338	0.890103	1.11442	1.07047	-0.440682	-1.58217	-0.191624	0.58031	-0.240539	0.255252	-1.30556	0.0849313	2
399	-1.18321	0.197431	0.376482	0.596035	0.186554	0.799486	2.36678	0.273533	1.51015	-0.036962	-0.901196	-0.299667	0
400	-1.59532	-1.09625	-1.11434	-1.69376	-1.23258	-0.55223	-0.630898	-2.06195	-0.179812	-1.69849	-1.65515	-2.03554	0
401	-1.65365	-1.40661	-1.51636	-1.5295	-1.59866	-1.11031	-1.04445	-2.2264	-1.05161	-2.48446	-1.79338	-3.53589	0
402	0.221267	-0.344305	-0.265916	0.890559	0.520882	0.0553455	-0.402816	0.506403	-0.117226	0.455184	0.623853	0.124537	3
403	-1.40697	-0.865093	-0.820609	-1.24596	-0.86608	0.602501	0.192911	-1.78431	0.0129301	-0.703752	-0.923823	-0.536336	0
404	-0.361446	-1.14312	-1.19759	-1.23214	-1.20707	-0.197751	-0.809788	-0.0522569	-2.84061	-2.16475	0.0443056	0.24671	0
405	0.888311	0.341256	-0.0190399	0.92968	0.447795	0.478548	1.86813	0.574268	1.32979	0.399785	0.605754	0.117966	0
406	-0.179742	-0.558042	-0.547545	-0.138448	-0.246352	-1.0109	-0.425942	0.683763	-0.0662803	0.312959	0.739595	0.619072	11
407	-0.43927	-1.07318	-1.12809	-0.923047	-1.07692	-0.546372	-0.506673	-0.0505037	-0.619869	-2.41399	-0.00287811	0.349134	5
408	0.34559	-0.397211	-0.387585	-1.12954	1.41952	1.16377	0.228717	-0.842702	-0.47507	-1.87348	-1.52789	0.622891	6
409	-0.298406	-0.252806	-0.211559	-0.0344062	-0.43158	-0.0303015	-0.170681	0.724688	0.0187167	0.675316	0.736532	1.06328	11
410	0.401306	-0.161857	-0.0585452	0.811321	0.436115	-0.159631	-0.103483	0.589522	-0.164849	0.456167	-1.32249	0.115621	2
411	-0.103259	-0.681484	-0.699004	-0.39805	-1.30441	-0.877227	-0.171243	0.716098	-0.881513	0.457149	0.483341	0.71536	11
412	1.17824	0.714335	0.936971	0.700343	1.03945	0.84026	-0.348224	0.637566	0.285824	0.317286	0.864588	0.142278	3
413	-0.450725	-1.07871	-1.15998	-0.651803	-1.0091	0.0831037	-0.473651	-0.0415354	0.344473	-0.404482	0.0545134	-0.34144	9
414	1.45511	0.624606	0.536783	1.03503	0.441159	-1.11679	0.328462	0.853509	0.781337	0.478118	0.761072	0.699671	0
415	0.331113	-0.19862	-0.0862671	0.580827	0.473463	0.326115	-0.161732	0.628675	-0.472854	0.291363	0.540599	-0.00948436	3
416	0.560486	0.325188	0.501155	0.945893	0.0807	-0.36546	-0.964882	0.475903	-1.78147	0.346155	0.763075	-0.195793	3
417	-0.63027	0.068394	0.114328	-0.834121	-0.0959771	0.561428	0.146969	0.992423	0.167924	1.02039	0.790193	0.673645	11
418	0.188753	-0.577026	-0.586902	0.429648	0.772728	0.225064	-1.29432	0.625545	-0.263216	0.375075	0.633694	-0.0786889	3
419	-1.40838	-0.649393	-0.55332	-1.10899	-0.564616	0.303937	-1.18892	-1.70804	-0.199457	-0.830735	-0.930865	-0.464665	0
420	0.75756	0.15973	-0.0231737	0.808858	0.769223	0.798684	2.04111	0.601531	1.26927	0.562976	0.677276	0.0926612	0
421	0.1598	0.547301	0.676734	1.11191	-0.105113	-0.158176	-0.273603	0.587325	-0.771705	0.194291	-1.34929	0.137101	2
422	-0.172388	-0.719126	-0.777055	-0.443634	-1.0236	1.06712	0.603622	0.668188	0.533011	1.39539	-1.17123	0.891775	10
423	-1.64456	-1.13653	-1.15966	-1.55447	-1.45246	-0.329906	-0.738849	-2.33938	-1.22804	-2.0582	-1.56185	-2.67031	0
424	2.62692	2.08781	0.65483	1.24119	0.811285	0.674281	-0.020849	0.866527	0.147306	0.944969	0.623883	0.566461	0
425	-1.02013	-0.803528	-0.79521	-1.06338	-0.168643	1.02658	2.18677	-1.46615	1.60068	-1.80152	-0.895182	0.558231	0
426	-0.707833	-0.795345	-0.792078	-0.821254	-0.397713	-1.17708	-0.036163	-0.507558	0.0755972	1.15774	-1.21843	0.189154	0
427	0.307803	0.480707	0.66949	0.893363	-0.298735	-1.82225	0.125047	0.595709	0.139797	0.17475	0.604425	0.22768	3
428	0.330465	0.69788	0.883445	1.07402	-1.029	-0.0273217	-0.874868	0.680964	-0.708523	0.787926	0.647985	0.247072	3
429	1.31818	0.70395	0.829812	-1.04615	1.44892	1.13638	0.306942	-1.57267	-0.125327	-0.866867	1.07661	-0.544598	7
430	1.44392	0.840426	1.04253	0.451956	1.30538	0.899591	0.187503	0.871142	0.327751	0.912624	-0.989027	0.398807	2
431	0.115893	-0.723083	-0.732393	-0.762877	2.34602	1.83398	-1.14205	0.0266255	1.07165	-0.687688	0.772561	0.658161	0
432	-0.0280857	1.08703	1.13831	0.833616	-0.119219	0.000431743	0.0871408	0.620801	-0.175397	0.514475	0.805973	-0.108155	3
433	0.0711529	0.478773	0.596786	1.37377	0.00724803	-1.63585	0.229284	0.545238	0.120398	0.514171	0.69184	0.198627	3
434	-0.443356	-0.905546	-0.911147	-0.770729	-0.505884	-0.0242602	-0.242864	-0.448957	-1.80094	-0.974798	-0.0847027	0.450147	5
435	-1.22857	-0.128426	-0.0355537	-0.563	0.233898	0.851557	2.01738	-0.0465935	1.26311	1.22398	-0.514014	0.602691	0
436	-1.66203	2.49024	3.47347	-1.02925	-0.48377	-1.4451	-0.936668	-0.838016	0.6189	1.37983	-1.41166	-0.3483	0
437	0.116941	0.238449	0.255878	1.16345	-0.734076	-0.45886	-0.164712	0.527075	0.0400264	0.335119	0.651901	-0.0035053	3
438	0.320768	0.240353	0.395744	1.06938	-0.0138487	0.12872	-0.244023	0.761032	-0.341274	0.325866	0.629445	0.302371	3
439	-0.643961	-0.762525	-0.750804	-1.20947	-0.321465	0.348677	1.42341	-0.791621	0.495226	-1.2676	0.58546	0.122635	0
440	0.367404	0.504318	0.668701	1.08039	-0.765741	-0.825527	-0.296102	0.633284	-0.264416	0.257373	0.782931	-0.0145016	3
441	0.175865	1.24884	1.44581	1.08629	0.0671529	0.431148	-0.436428	0.600866	-1.29219	0.581268	0.680932	0.0439376	3
442	0.0253493	0.536484	0.639168	1.15367	0.434972	0.360414	-0.312295	0.50933	-0.174141	0.0970564	0.673482	-0.00449869	3
443	-0.16636	-0.951951	-0.979312	-0.947877	-0.285943	-0.973845	0.0360822	0.131058	-0.282115	0.994576	0.931249	0.819715	0
444	0.118236	-0.860972	-0.878418	-0.924677	-0.496031	-0.436575	-0.228276	0.0372923	-0.871594	-0.623623	0.573072	0.660514	5
445	0.520587	-0.248863	-0.166982	1.04361	0.739041	0.400243	0.158873	0.506473	-0.417979	0.290957	0.568073	0.105307	3
446	1.08495	0.927388	1.06627	0.806985	1.15443	0.484286	-0.577503	0.707083	0.0758847	0.508075	0.640673	0.419254	3
447	0.674062	0.261733	0.446117	0.999258	0.589756	-0.160974	-1.03843	0.558169	-0.19569	-0.0450096	-1.29534	0.0640167	2
448	-0.153472	-0.785258	-0.775713	-0.966603	-0.379496	-1.13065	-0.851536	0.494662	0.271206	1.03381	0.771826	0.690886	11
449	-1.44857	-1.03723	-1.11409	-0.622859	0.129761	0.820939	1.76852	-1.9032	1.03944	-1.2676	-1.12724	-1.92474	0
450	0.216334	-0.47111	-0.434186	-0.417785	-0.126534	0.0760565	0.308015	0.828663	0.0323936	0.797399	0.75056	0.885309	11
451	1.76045	1.584	1.65966	-0.377581	1.86354	1.50967	0.429825	1.26319	0.673784	1.52403	1.24098	1.51386	0
452	-1.09908	-1.20467	-1.26459	-0.842831	-0.0221172	0.445796	-0.557146	-0.215616	-0.272803	0.120122	0.0946878	-0.0803279	5
453	-0.203114	-0.766631	-0.741343	-0.94452	1.39677	0.857289	-0.676936	-0.464689	-0.908769	-1.14983	0.579656	-0.124753	0
454	1.80409	0.72045	0.694569	0.170244	2.01576	1.51456	-0.416613	0.891771	0.164353	1.02288	1.09525	0.793662	0
455	0.420562	-0.107731	-0.0254111	0.832473	1.37916	1.05072	-0.117019	0.786844	0.181235	0.405753	0.743065	0.427056	3
456	-1.35585	-0.560437	-0.451147	-1.38275	-1.4788	-0.773629	0.955253	-1.75679	0.475364	-0.53982	-1.15348	-1.14935	0
457	0.103713	-0.267312	-0.189292	0.686704	0.566455	0.327524	0.225764	0.463849	0.329432	0.0630422	0.68373	0.0564604	3
458	-1.49612	-0.315487	-0.301735	-0.597207	-0.738911	-0.196845	-1.07812	-1.98056	-0.454847	-2.1313	-2.15595	-1.78111	0
459	-0.199661	-0.661816	-0.63427	-1.20053	0.0809728	0.619668	-0.168667	-0.491922	-0.211134	-1.51419	0.670872	0.650951	5
460	-1.44983	-0.184278	0.030885	-1.39821	-0.647136	0.0536779	-0.32123	-1.32857	0.0713821	-0.325449	-1.28776	-1.23772	0
461	0.851696	0.530518	0.683404	-0.00398184	-0.229472	-0.11649	0.122417	0.761276	0.24549	0.564399	1.05638	1.04539	11
462	-0.505023	-1.12348	-1.17622	-0.555444	-0.654582	-1.63996	-0.510145	0.0290886	0.341875	0.175221	-1.83011	-0.0484372	8
463	0.558698	0.959881	1.15949	1.31605	0.0800991	0.377283	0.00243117	0.666179	0.226203	0.501313	0.830539	0.2334	3
464	-1.6725	-1.09935	-1.09063	-1.70242	-1.50378	-0.993619	-1.06844	-2.12741	-1.38174	-1.89571	-1.66262	-1.81574	0
465	-1.64168	-1.27117	-1.33345	-1.5295	-1.43926	-0.560683	-0.215029	-1.8573	-0.0394613	-1.15399	-1.36027	-1.71518	0
466	-1.37525	-0.91306	-0.894378	-1.48842	-0.487659	-0.0838976	0.74633	-1.7583	0.064359	-1.56625	-1.11066	-1.07475	0
467	0.506558	0.00897157	0.125131	1.06575	0.46573	-0.197023	-0.201167	0.654956	-0.237285	0.638047	0.69342	0.3318	3
468	0.433096	0.000387015	0.125472	0.949954	-0.244585	-0.138416	0.0564231	0.597193	-0.562015	0.505316	0.675424	0.129796	3
469	0.112902	-0.523957	-0.533312	-1.21171	2.44497	1.97149	-0.952945	-1.12401	0.0230324	-0.00319377	0.884054	0.524423	0
470	0.204124	0.60653	0.906564	-0.276841	0.00131094	-0.140641	-0.427084	0.881853	-0.0746905	0.771653	0.41639	0.540639	0
471	-0.0291496	0.170025	0.29681	0.9245	0.259577	0.110509	-0.450732	0.522339	-1.41972	0.21604	0.629235	0.147831	3
472	0.574993	0.454641	0.650653	0.763713	1.39982	0.985458	-0.566947	0.8171	0.17083	0.693766	0.880732	0.448191	3
473	1.30545	0.605444	0.762329	0.253695	1.49511	0.918178	-0.211718	1.04426	0.462469	1.04655	1.03843	0.754779	3
474	0.545686	0.552136	0.763821	0.892854	0.639336	0.559245	-0.277056	0.823083	-0.382534	0.746122	0.742994	0.135229	3
475	-1.19663	2.27877	2.89186	-0.280333	0.609664	1.42077	1.55318	-0.934379	1.42748	0.674578	-0.142781	0.504616	0
476	-0.434984	-0.486434	-0.554194	-1.12333	-0.286932	-0.103457	-0.140413	-1.54413	0.260875	-2.31286	0.648707	-1.72461	0
477	0.62331	0.54977	0.740851	0.952568	-0.169325	-0.0788132	-0.0163566	0.722357	-0.94262	0.533063	0.656779	0.153142	3
478	-1.30118	-1.17738	-1.25003	-0.672997	-0.702415	-0.0162437	2.05846	-2.01447	1.12696	-1.5607	-1.81985	-2.03554	0
479	-0.386776	-1.02008	-1.05621	-0.331004	-1.16494	-0.499976	-1.1539	-0.00313044	0.976744	-0.0419048	0.234045	0.227494	9
480	1.85902	0.404517	0.523103	-0.729877	1.67556	1.24511	0.184201	-0.427451	-0.183931	0.0274976	1.10858	0.700889	0
481	-1.21001	-0.51015	-0.482961	-1.19387	2.12168	1.81456	2.33746	-0.305801	1.59326	-1.03325	-0.563082	0.776168	0
482	0.314262	0.624368	0.797573	1.26732	0.525746	0.502549	-0.131372	0.702829	0.014693	0.355916	0.702917	0.396419	3
483	-0.140013	-0.635705	-0.60821	-1.11307	-0.286874	-0.578995	-0.183911	-1.77145	-0.153966	-1.4172	0.658507	-2.59874	0
484	-0.219903	-0.881712	-0.891033	-0.327184	-1.00189	-0.970401	-0.263164	-1.45305	-0.528374	1.19184	0.355499	-0.114981	0
485	-0.0887667	-0.388746	-0.345715	0.602307	0.601814	0.346702	-0.341206	0.467864	-0.593323	0.0454694	0.550667	-0.0598133	3
486	-0.203021	0.321736	0.371517	1.02201	-0.742775	-1.12796	-0.0518099	0.734603	0.319264	0.54773	0.650292	0.284653	3
487	0.323836	0.0563131	0.200988	1.15317	-1.22403	-0.460697	-0.70413	0.445696	0.0985388	0.248424	-1.43405	-0.101668	2
488	-0.29893	-0.91553	-0.926042	-0.298125	-0.701608	-1.11986	-1.07074	0.270448	0.868744	0.347664	-1.35202	0.23156	8
489	1.14898	0.19938	0.27514	-0.340669	-0.0309912	-1.96458	0.451745	1.2233	0.417149	1.4146	1.1091	1.16874	11
490	-1.19364	-1.21764	-1.29738	-0.908527	0.352779	0.760227	1.6072	-1.08413	0.999755	-1.64283	-1.79743	-2.49417	0
491	0.0631978	-0.507517	-0.476696	-0.0766327	-0.632558	-1.05765	0.040542	0.677991	-0.256441	0.38268	0.628091	0.963075	11
492	0.44324	0.412268	0.511831	-0.529718	-0.163232	-1.5613	0.161425	0.864693	0.362737	0.791729	0.740548	0.942634	11
493	-0.589847	0.608151	0.727597	0.406022	0.211238	0.117767	0.938684	0.688075	0.382886	0.552076	-0.96219	-0.0762367	0
494	0.259255	1.39597	1.72075	1.43395	-0.236263	-1.21899	0.000223901	0.304741	-0.614796	0.201608	-1.58626	0.167065	2
495	-1.63743	-0.931315	-0.931262	-1.59941	-0.747518	0.408255	0.609934	-1.47899	0.50124	-0.685038	-1.29788	-1.19188	0
496	-1.01716	-0.939037	-1.0025	-0.579376	-0.249683	-0.300763	-0.685238	-1.07801	1.45431	1.48752	-1.90514	1.1239	0
497	0.580836	0.439034	0.613684	1.07002	0.670822	0.435831	-0.460082	0.572034	-0.153025	0.188758	0.748691	0.141245	3
498	-0.334913	-1.12674	-1.18185	-0.461795	-1.07374	-0.595468	-0.776276	0.0058745	0.61652	-0.16561	-1.66637	-0.0748777	8
499	0.377225	0.414678	0.560243	0.722897	-0.268342	-0.223548	-0.15106	0.708431	-0.214221	0.272064	0.703123	0.0948559	3
500	-0.816183	0.425777	0.598661	-0.311541	0.532794	1.4451	2.83456	0.697432	2.12564	0.716681	-0.214497	1.18163	0
501	-1.64641	-1.29172	-1.36995	-1.57405	-0.923113	0.457427	0.113547	-1.773	0.297152	-1.90209	-1.09357	-1.40503	0
502	-0.477165	-1.05977	-1.10759	-0.77469	-0.698179	-0.155885	-0.603454	-0.10654	-0.76379	-1.00545	-1.66262	0.42648	4
503	0.0823764	-0.381694	-0.319442	0.420104	0.548037	0.513549	-0.61225	0.536557	0.143145	0.155675	0.706433	-0.099704	3
504	-0.451234	-0.751813	-0.729687	-0.684442	-0.770868	-1.32839	-1.17135	-0.0854588	-0.14274	-0.990917	0.214888	0.215171	5
505	0.408136	1.61185	1.98865	1.14284	-0.17737	-0.132898	-0.508006	0.741509	-0.0642589	0.546567	0.768628	0.0882534	3
506	0.196647	0.273115	0.390311	0.926888	-0.461479	-0.0509968	-0.944482	0.634975	-0.726798	0.115563	0.685176	0.0902399	3
507	-1.61268	-1.40165	-1.50801	-1.57405	-1.21536	-0.641427	-0.85491	-2.03482	-1.13978	-1.60843	-1.79338	-1.95497	0
508	0.014542	0.53086	0.577268	1.13249	-0.209896	-0.235052	0.0276481	0.647749	-0.19339	-0.256461	-1.27162	0.164059	2
509	-0.360675	-1.01282	-1.06567	-1.36491	2.2151	1.71626	-1.15329	-0.898088	1.18522	-0.791432	0.528645	-0.0640883	0
510	0.378905	0.237006	0.363931	1.09251	-0.631874	-0.436607	-0.282131	0.713309	0.0180925	0.706608	0.741903	0.280161	3
511	0.654375	0.443051	0.549312	-0.34197	-0.535468	-1.42773	0.206917	1.02098	-0.0941882	1.09036	0.924923	1.12206	11
512	-1.44768	0.0285955	0.277974	-1.20499	-0.425158	0.548569	1.15061	-1.43557	0.756369	0.00794558	-0.785403	-0.495787	0
513	-0.314193	-0.594895	-0.592804	-1.17849	2.63552	2.08906	-1.40702	-0.474449	0.423076	-0.177987	0.681579	0.456266	0
514	-1.29135	-1.43005	-1.55753	-1.6221	1.66891	1.2759	-1.04166	-1.88268	-1.07367	-2.666	-0.00063003	-1.82825	0
515	1.08095	2.36373	1.4629	1.26398	1.13903	1.60675	2.88066	1.12126	2.08986	1.26959	0.814711	1.36231	0
516	-0.471862	-1.13029	-1.19663	-0.765484	-1.11011	-1.77523	-0.0697843	-0.456871	-0.0660331	-1.59709	0.0855879	-0.107306	5
517	0.0203233	0.893079	1.12599	0.825639	-0.276726	0.274532	-0.337392	0.377087	-1.14375	-0.109773	-1.33309	0.00119635	2
518	-0.0502091	0.765144	0.819946	1.36852	-0.275046	-0.514485	0.197265	0.516145	0.066066	0.115055	0.633456	0.228605	3
519	-0.157141	0.919115	1.00533	1.38134	-0.388988	-0.543062	-0.0751486	0.62071	-0.409231	0.14986	0.679608	0.305733	3
520	-1.64845	-1.44727	-1.5642	-1.6079	-0.390809	-0.668686	-0.970702	0.332146	-0.436774	-0.204076	-0.557465	-0.158122	0
521	-0.191767	-0.544027	-0.613515	-0.225345	-0.589383	0.142625	-0.133317	0.345425	0.859624	1.16227	-1.13021	0.471901	10
522	0.688785	-0.120273	-0.0537935	0.231781	1.27532	1.01994	-0.290627	0.86135	0.233667	0.478118	-0.830089	0.606132	2
523	0.622138	0.391008	0.499366	1.1659	0.33363	0.10915	-0.0767701	0.734101	-0.0174339	0.462689	0.681714	0.401188	3
524	0.16959	-0.369643	-0.312112	-0.608363	-1.25863	-0.555099	-0.316698	1.00274	0.289573	0.916565	0.605153	0.961404	11
525	1.76248	0.649319	0.74296	0.0177565	1.47965	1.00255	0.0091551	0.873217	0.377429	0.950455	1.08438	0.638091	3
526	-0.267156	0.180098	0.126303	1.103	-0.117518	0.332239	0.263827	0.720389	-0.0272353	0.10379	0.691788	0.284309	3
527	2.2485	1.32615	0.760859	0.995046	0.0733676	-0.265151	0.127743	0.638295	0.0614495	0.682409	1.00116	0.231006	0
528	-1.0633	-1.08724	-1.15304	-0.616605	0.133921	0.663439	2.26465	-2.15279	1.55363	-2.23531	-1.31333	-2.36592	0
529	0.267241	-0.144182	-0.0537509	0.95483	0.39779	-0.945693	-0.501836	0.434137	-0.485132	0.149374	0.548036	-0.212085	3
530	-0.660673	-1.00692	-1.04579	-1.00002	-0.570506	-0.334799	-0.703105	-0.518032	-0.09399	-2.14801	-0.163693	0.537647	5
531	-1.1744	-1.29475	-1.39292	-0.686755	-1.09871	0.344983	1.79249	-1.68466	1.05536	-2.73995	-1.41609	-2.11933	0
532	-0.301582	-0.87469	-0.899875	-0.851649	-0.217608	-0.615188	-0.135826	0.06298	0.333475	0.526519	-1.65329	0.542999	10
533	-0.199167	-0.946074	-0.97537	-1.35732	-0.785307	-0.905054	-0.312259	-0.123714	-0.369046	0.12214	0.506103	0.429209	5
534	-0.319049	-0.835888	-0.834907	-0.258579	-0.336901	-0.961868	-0.690757	0.18985	1.31495	0.455839	0.213598	0.459446	9
535	0.621614	-0.14988	-0.0457816	0.686988	0.206548	0.253589	0.186099	0.441049	-0.316737	0.16527	0.616034	-0.116983	3
536	-1.09256	0.518675	0.733584	0.223581	0.155961	0.870952	2.22475	0.536049	1.45684	0.285256	-0.918253	-0.185738	0
537	-0.214091	-0.871803	-0.893312	-0.589218	-0.0908364	0.0150149	-0.171831	-0.348562	-0.0361838	-0.976577	-1.38556	-0.234671	6
538	-0.178139	-0.680577	-0.664442	-0.919796	-0.244472	0.154891	-0.0170333	-0.88985	0.9636	0.801363	-1.69865	0.461375	0
539	0.746136	0.335766	0.402371	-0.457798	0.472553	0.29437	0.127726	1.16962	0.491186	1.30568	1.00283	1.22923	11
540	0.971038	0.423814	0.529794	0.710388	1.07434	0.647517	-0.0630642	0.680914	0.173784	0.640881	0.804185	0.205515	3
541	0.257189	0.350614	0.464442	0.89107	-0.522349	-0.460441	-0.407012	0.630806	-0.459844	0.137112	0.662926	0.0290726	3
542	1.513	1.38082	1.57144	-0.277421	1.92705	1.49514	0.0203267	0.810939	0.441835	0.912624	1.15354	0.740927	0
543	0.833119	0.233911	0.345968	0.788724	0.953725	0.290154	-0.0618457	0.786159	0.117137	0.62713	0.892918	0.512392	3
544	-0.319882	-0.759073	-0.742643	-0.906931	-0.926779	-1.54383	-0.320718	0.510774	-0.0627687	0.687746	0.507735	0.728689	11
545	-0.601302	2.96907	3.76812	-0.066652	1.36805	1.82931	3.042	0.862626	2.44357	1.1156	0.544278	0.823107	0
546	0.267549	-0.0185972	0.0400262	0.723691	0.412895	0.41665	-0.540506	0.636829	-0.223869	0.588188	0.719673	0.0383076	3
547	-0.184953	-0.963764	-0.995719	-0.781342	-0.220391	0.00590433	-0.814015	0.422221	0.0556101	1.06979	-1.32249	0.692938	10
548	1.16421	0.869185	0.921458	0.33842	1.05144	0.391759	-0.126182	0.82635	0.250828	0.712715	0.817555	0.461237	3
549	0.368992	-0.125347	-0.0146718	1.00605	0.679969	-0.441222	0.0819477	0.524145	-0.214293	0.135132	0.590476	0.217989	3
550	0.219772	0.779307	0.971596	1.21059	-0.366268	-0.16948	-0.132992	0.55589	0.237904	0.195668	0.688427	-0.0673098	3
551	0.0997051	1.09218	1.28651	1.12936	-0.373076	-1.41172	-0.26699	0.637134	0.0620923	0.486033	0.599298	0.200163	3
552	-1.52138	-1.28958	-1.37217	-1.72846	-0.69633	-0.308799	-0.488065	-1.6351	-0.501626	-0.850995	-1.63299	-1.81989	0
553	0.312381	0.0407212	0.0993693	0.864551	0.0634122	0.31958	-0.428913	0.585316	-0.138635	0.1667	-1.26794	0.161445	2
554	0.51829	0.498471	0.675818	1.14682	0.336089	-0.917409	-0.143094	0.735505	0.0731565	0.75192	0.710735	0.384065	3
555	0.530377	0.33523	0.459668	1.00753	0.294547	-1.07565	-0.100901	0.681697	-0.897946	0.746793	0.692236	0.221917	3
556	-0.194619	-0.682199	-0.676225	-0.354481	-1.05028	-0.0484357	-0.634396	0.683534	-0.534347	0.380515	0.610343	0.919806	11
557	0.536235	0.45473	0.622015	1.15685	-0.347849	-1.22259	-0.547834	0.744404	-0.717423	0.420301	0.84195	0.365784	3
558	0.681509	-0.209824	-0.137151	-0.0884456	-0.701336	0.0413046	-0.017074	0.834857	-0.274936	0.834744	0.813119	1.0465	11
559	-1.44761	-1.02511	-1.02962	-1.46144	-0.750043	0.428283	0.24439	-1.84355	-0.175052	-1.85454	-1.36443	-1.60017	0
560	0.352065	-0.0260065	0.0874581	-0.635559	0.787428	0.614456	-0.24222	0.89752	0.550471	1.00545	0.904075	0.846447	11
561	-1.11222	0.258222	0.345862	-1.31263	0.642745	1.28914	2.9974	-1.70347	2.72519	-1.60843	-0.91964	-1.78916	0
562	2.31758	1.86811	0.821481	1.31669	0.686649	0.517119	0.674592	0.963655	0.581073	0.7764	0.666943	0.838403	0
563	0.292725	0.815818	0.96254	1.16118	-0.225828	0.0408324	0.0105783	0.734519	0.0925596	0.664675	0.676759	0.168064	3
564	-1.46783	-0.142174	0.0785726	-1.09087	-0.292099	0.579617	0.523062	-1.36113	0.433627	0.233712	-0.716328	-0.763605	0
565	-1.62976	-1.27482	-1.33686	-1.61073	-1.11292	-0.0883573	-1.31369	-2.17362	-0.952162	-1.30234	-1.83422	-2.49067	0
566	0.361222	0.0133606	0.135337	1.11977	0.13878	0.196525	-0.174358	0.528611	-0.351375	0.135132	0.654873	0.000949573	3
567	0.399641	-0.470247	-0.484814	-1.18725	-1.58018	0.153339	-0.302827	-1.69175	-1.48269	-0.843153	0.75365	-1.52327	0
568	-0.479555	-1.11534	-1.1729	-1.34977	-1.33428	-0.0942128	-0.838377	-0.467777	-1.53166	-1.69257	0.120823	0.145984	5
569	0.139003	-0.432279	-0.374353	0.517226	0.461028	0.535816	-1.57787	0.471356	-0.439493	0.247995	-1.75926	-0.124753	2
570	-1.04756	-1.25543	-1.3534	-1.22529	-1.30164	-1.0813	-0.146592	-2.22179	0.484428	-2.37358	-1.49827	-2.56204	0
571	0.811982	0.648798	0.896741	0.872684	-0.213819	-0.303977	-0.497913	0.66491	-0.208227	0.798235	0.702711	0.0798101	3
572	0.202798	-0.103193	-0.0126688	0.728516	1.33775	1.09862	-0.775927	0.591003	0.123832	-0.179455	0.735571	0.198627	3
573	-0.037598	0.322242	0.444135	1.10991	-0.746565	-0.714037	-0.248934	0.674174	-0.0349965	0.187368	-1.37846	0.10509	2
574	-0.326018	-0.929098	-0.966122	-0.835565	-0.89942	0.281142	-0.7109	-1.51073	-0.116598	-2.07475	-1.62204	0.259977	4
575	-0.449322	-1.00688	-1.04091	-0.453829	-0.71874	-0.568744	-0.566504	0.230432	1.31332	-0.666695	-1.75926	0.322167	8
576	0.342321	-0.114515	-0.0483386	0.711381	0.154037	-1.15367	-0.389988	0.530246	-0.734109	0.354796	0.629866	0.189349	3
577	-1.10061	-0.975889	-1.01922	-0.839916	-0.26826	0.882358	2.19939	-2.02942	1.52384	-2.52451	-0.852982	-2.1005	0
578	-0.468131	-1.00739	-1.02883	-0.359161	-1.02879	-0.0295507	-0.998909	0.0375662	0.462905	-0.199544	-1.58098	-0.24067	8
579	0.424092	-0.158762	-0.0854148	0.570278	1.03059	0.781528	-0.288366	0.57236	0.00772333	0.22625	0.881582	0.149265	3
580	-0.0495461	0.837807	0.98159	1.33014	-0.383614	-1.14289	0.111694	0.58283	0.187618	0.292579	0.627488	0.318545	3
581	-1.3493	-1.12986	-1.16111	-1.50203	-1.01418	0.285565	0.716895	-1.97274	0.290152	-1.6661	-1.25944	-1.87541	0
582	0.285602	0.307974	0.326173	-0.850171	0.921262	0.21928	0.507138	0.784067	0.112033	0.818441	0.941021	0.995837	11
583	0.128658	-0.652056	-0.673924	-0.336138	-0.90548	0.289553	-0.107675	0.631485	-0.0893517	0.182719	0.581588	0.649653	11
584	0.186549	-0.297276	-0.280107	-1.02369	2.55662	2.09484	-1.89695	-0.0163391	0.588648	0.00969031	0.936152	0.88563	0
585	-0.33738	-0.366756	-0.330948	-0.634491	-0.0440129	0.719862	2.27989	0.827971	1.38553	0.533951	-0.945219	0.787238	0
586	-0.174886	-0.954004	-0.979823	-0.966603	-1.26005	-0.860815	-0.988245	-0.271085	-0.367215	-2.45431	-1.64218	0.155987	4
587	0.189801	-0.265988	-0.159887	0.473492	0.173445	-0.352049	-0.856709	0.734299	-0.215878	0.582379	0.573207	0.105955	3
588	0.763295	0.15479	0.226515	0.585103	0.888559	0.759556	0.0137285	0.834314	0.280521	0.685567	-1.04157	0.412399	2
589	0.489954	0.363454	0.496702	-0.269922	1.08931	1.01906	-0.136934	0.86719	0.168215	0.695204	1.09342	0.899448	0
590	-1.36825	-1.1496	-1.22384	-0.66287	-0.217237	0.410464	1.58232	-1.9037	1.06543	-1.91488	-1.40433	-3.05899	0
591	-0.345443	-0.917404	-0.949822	-0.946197	-0.421927	-1.04737	-0.653938	-1.24341	0.660063	1.01523	-1.58098	0.664561	0
592	-1.6801	-1.27343	-1.32828	-1.06338	-1.06529	-0.0753677	-1.07571	-2.12394	-1.35382	-2.51118	-2.1065	-3.45281	0
593	-0.296633	-0.767018	-0.767935	-1.15692	-0.60747	-0.477115	-0.279617	0.441134	0.463864	1.00941	-1.31855	0.603725	10
594	0.995335	0.331481	0.46376	0.876834	0.51612	-0.528372	-0.0595293	0.78912	-0.074505	0.840892	0.810393	0.291174	0
595	0.046193	-0.160697	-0.0831987	0.871757	-0.366553	-1.31262	0.037134	0.0989377	-0.203829	-0.369569	-1.34115	-0.304363	2
596	-0.196947	-0.251556	-0.234146	-0.92959	1.35767	1.12145	-0.218565	0.75837	0.228821	0.478436	0.920082	0.761285	0
597	-0.345582	-0.896858	-0.901751	-0.902162	-0.806334	0.510511	-0.99977	-0.161849	-0.387631	-0.849421	0.38373	0.206277	5
598	0.396095	-0.134065	-0.0176549	0.862734	-0.121855	-0.476642	-0.196126	0.514958	-0.688984	0.543359	-1.36443	0.189738	2
599	0.282766	0.346537	0.488115	1.13085	-0.300584	-1.86247	-0.362421	0.486341	-0.337827	0.511739	0.655073	0.0460386	3
600	0.0450676	-0.695946	-0.703926	0.086816	-0.344262	-1.96114	-0.150268	0.768662	-0.320483	0.938749	0.547858	1.10281	11
601	-1.47873	-1.16658	-1.24242	-0.066652	0.231806	0.703762	1.86836	-1.94569	1.22801	-2.10464	-1.23221	-1.24447	0
602	0.161111	0.0822604	0.205143	1.24353	-0.574634	-0.394601	-0.30976	0.197064	-0.533302	-0.617458	0.716504	-0.0849902	3
603	0.276506	0.677602	0.899106	1.04184	-0.205038	-1.11642	-0.263288	0.525531	-0.809499	0.27414	0.641758	-0.0630174	3
604	-0.152069	0.357339	0.410937	1.2852	-0.0103205	-1.18936	-0.457844	0.557014	0.137812	0.364818	0.788086	0.191097	3
605	0.270108	0.123681	0.254429	0.963949	0.182997	0.261683	-0.0279137	0.559226	-1.85645	0.0137464	0.635745	-0.0863667	3
606	0.153356	0.617569	0.800279	1.25195	0.365107	0.302106	0.245632	0.650011	0.235188	0.521423	0.562883	0.11091	3
607	0.064277	-0.256079	-0.228818	0.759452	0.893475	-0.00576166	0.0183012	0.643086	-0.0766296	0.454856	0.728788	0.183298	3
608	-0.258399	-1.07133	-1.11664	-0.446752	-1.01	-0.671948	-1.44084	-0.236963	0.611204	-0.325449	0.140368	-0.323429	9
609	0.0103023	0.589985	0.689349	1.19166	-0.562263	-0.573578	-0.267633	0.46094	-0.0382068	0.164793	0.602044	0.148036	3
610	-1.65402	-0.743139	-0.627153	-1.1983	-1.1755	-1.36036	-1.4154	-0.816698	0.620973	0.993125	-1.15657	-0.624629	0
611	1.93688	0.799869	-0.163466	0.843015	0.583665	0.622438	0.646232	1.01851	0.420302	1.11697	0.597823	1.05841	0
612	-1.28726	-0.282562	-0.194512	0.53463	0.386536	1.03119	1.95923	-0.287501	1.24207	-0.863672	-0.787578	-0.529115	0
613	-1.59888	-1.076	-1.08391	-1.57686	-1.38133	0.305265	-0.321758	-2.47558	-1.17572	-1.07338	-1.52456	-1.96444	0
614	0.14574	0.35115	0.440065	1.0942	-0.22324	-0.0391003	-0.208967	0.262026	-0.0235787	-0.36129	0.625855	0.0192463	3
615	0.663733	0.506178	0.684	1.18335	0.78826	0.719771	0.0363751	0.685844	-0.488964	0.26664	0.675342	0.401188	3
616	-1.20632	-1.22597	-1.30462	-0.698449	-0.498001	0.693927	1.6864	-1.92543	1.0005	-1.34767	-1.3238	-1.69475	0
617	0.186533	-0.407686	-0.32072	0.449723	0.801979	-0.00732346	-0.465802	0.549233	-0.17061	0.396252	0.550419	-0.0681172	3
618	-1.5929	-1.3832	-1.48363	-1.79235	-1.75006	0.0470628	-0.0784371	-2.29043	-1.13534	-2.12129	-1.5845	-1.77512	0
619	-1.36247	-0.534609	-0.433334	-1.25995	-0.12459	-0.128539	0.723799	-1.1086	0.545797	-0.0126968	-0.889233	-0.764884	0
620	-0.332801	-0.96723	-0.988517	-0.325284	-0.745089	-0.90142	-1.20261	0.119285	0.859598	0.620292	0.242904	0.197281	9
621	0.165921	-0.407462	-0.331715	0.773895	0.583646	-0.148043	-0.725482	0.497707	-0.431961	0.418928	0.582583	-0.159329	3
622	0.368854	0.558533	0.539766	0.597048	0.933489	0.652797	0.0565861	0.89269	0.444333	0.870711	0.767594	0.558961	3
623	0.899828	0.178283	0.301882	0.106648	1.44976	1.13777	-0.189454	0.896274	0.225832	0.967012	0.901603	0.542751	3
624	-0.999922	0.808037	0.820287	-1.11511	1.49056	1.63797	2.76046	-0.313729	2.114	-0.435878	-0.320239	0.699468	0
625	0.624913	0.722875	0.876455	0.840135	0.539705	0.481688	-0.19039	0.760474	-0.0884454	0.678014	-1.14631	0.263171	2
626	3.06234	2.91584	1.14483	1.77124	0.739363	-0.0181682	1.20488	1.00919	0.86903	1.17985	1.16846	1.29687	0
627	0.574022	1.61759	2.04423	-0.453039	-0.725475	-0.529298	-0.277376	0.951767	0.203173	1.10636	0.605785	0.530244	0
628	-1.43896	-0.715495	-0.657218	-0.903748	0.0774613	0.884549	0.747757	0.51849	0.508206	0.750808	-0.539969	0.169462	0
629	0.278865	-0.264009	-0.21614	-0.781342	0.31747	-0.356345	-0.217183	1.05871	0.206338	1.09036	0.87026	0.832595	11
630	-0.248825	-1.04114	-1.07876	-1.16765	-1.04186	-0.683341	-0.960059	-0.349516	-0.582784	-1.3094	0.306189	0.17205	5
631	-1.67948	-0.221339	0.0121978	0.40456	0.909263	0.727905	1.54401	0.414286	1.0027	0.0871107	-1.08891	-0.224117	0
632	0.105918	1.34544	1.72058	-0.603267	-0.3815	-1.76793	-0.311456	0.987269	0.098267	0.805307	0.520859	0.595067	0
633	-0.295538	-1.0954	-1.14409	-0.83268	-1.25293	-0.0347157	-0.340646	0.154779	0.439161	0.959961	-1.50478	0.0331114	10
634	0.613428	-0.131194	-0.0567553	0.91233	0.825022	0.796419	-0.089049	0.591981	-0.260591	0.255676	-1.51792	0.0453389	2
635	1.90577	1.36136	0.907395	1.3384	0.158561	-0.766725	0.747239	0.735131	0.419438	0.751698	0.99084	1.20797	0
636	1.83243	0.784247	0.863244	-0.492244	1.75071	1.46466	-0.223693	1.19056	0.112022	1.3595	1.17326	1.05352	0
637	1.0437	0.195958	0.350145	0.470777	1.46227	1.29448	-0.605281	0.799407	-0.563166	0.560695	-1.06077	0.437056	2
638	0.459027	0.459848	0.642982	1.10419	-0.138443	0.210389	-0.803184	0.545491	-1.02696	0.348041	0.713112	-0.0836161	3
639	-0.34273	-1.05778	-1.10053	-0.286791	-0.886747	-0.895669	-1.18671	0.35589	1.57943	0.13414	0.198503	0.392823	9
640	-1.63965	-0.0671291	0.026389	-1.24134	1.59551	1.53966	1.87095	0.481502	1.31116	0.423725	-0.486904	0.550161	0
641	-1.6784	-1.40408	-1.50888	-1.49385	-0.448653	0.256802	0.531601	-2.1049	0.336752	-1.22268	-1.31203	-1.36662	0
642	-0.406401	-0.784842	-0.792078	-1.51847	-0.0725935	0.220179	-0.78535	-1.35256	-0.853266	0.99731	0.467104	0.368886	0
643	-1.23933	-1.21281	-1.28453	-0.892716	-0.998758	0.467686	2.09369	-1.73348	1.17755	-2.55772	-1.73358	-2.84055	0
644	0.134208	0.257329	0.430306	0.844274	-0.696259	-0.0440776	-0.532763	0.372848	-0.228986	-0.213216	0.578186	-0.192637	3
645	-1.56538	-0.891115	-0.848587	-1.57405	-1.2373	0.293495	0.0658646	-2.17846	-1.04833	-0.841592	-1.50969	-1.8776	0
646	-1.09043	-1.11373	-1.28956	-0.786712	-0.354578	0.141586	1.38758	-2.17758	0.478441	-1.4274	-1.57399	-2.55116	0
647	1.68604	1.32381	0.828874	1.24314	0.92569	0.733113	0.599023	0.906022	0.386306	0.87166	1.02233	0.704431	0
648	-0.0451986	-0.779128	-0.795061	-1.25761	-0.494867	-0.869637	0.0255771	-0.961776	-0.588221	-1.80771	0.329793	0.861712	5
649	-1.38479	-0.522588	-0.516265	-1.08888	-1.17362	-1.04479	-0.912123	-1.76204	-2.10322	-2.33648	-1.60044	-3.48348	0
650	-1.65192	-1.36086	-1.4684	-0.800322	-1.22815	-1.21624	-1.52136	-2.23244	-1.43128	-1.91808	-1.57748	-2.52601	0
651	-0.0976931	-0.951861	-0.988453	-1.31998	2.03214	1.65217	-1.5871	-0.730267	0.945307	-0.362205	0.696798	0.425329	0
652	-0.0254186	-0.194172	-0.0990094	-0.0686334	-0.240721	-0.109448	-0.174316	0.551135	0.102048	-0.0506289	-1.38556	0.837467	10
653	0.415921	-0.0923324	0.0341665	1.00564	1.20885	0.860202	-0.484143	0.571417	-0.0171178	0.529203	0.702118	0.191097	3
654	-0.00899952	-0.385264	-0.34075	-0.860576	1.04082	1.05807	-0.849007	0.499522	-0.205181	0.577085	0.905929	0.449729	11
655	1.23713	0.860898	0.992777	-0.826944	-0.0360186	-0.542353	0.347297	1.23111	0.416218	1.26522	0.9472	1.09727	11
656	0.674725	0.413206	0.515496	0.893807	0.579158	0.353217	0.221765	0.598652	-0.0452459	0.392704	0.854819	0.13959	3
657	0.374357	0.501953	0.659091	1.16885	-0.214864	0.305562	-0.600737	0.712567	-0.0761445	0.501004	0.646189	0.405337	3
658	0.552901	0.299478	0.432415	1.13727	-0.0353071	-2.07172	-0.239091	0.820402	-0.2171	0.697833	-1.17976	0.377508	2
659	2.18407	1.71126	1.35774	1.41081	1.15776	0.964809	0.987204	0.976515	0.563186	1.03013	1.06777	0.819976	0
660	0.0428012	-0.126983	-0.0651294	0.904739	0.555579	0.0819726	0.0506951	0.379293	-0.339239	0.243694	0.593338	0.0624199	3
661	-1.65546	-1.49631	-1.62778	-1.8069	-1.83409	-1.56575	-1.51517	-1.72627	1.26855	-2.4878	-0.81669	-3.60959	0
662	-1.56472	-1.38039	-1.4786	-1.69088	-1.59955	-0.732445	0.288755	-2.13134	0.0170188	-2.38706	-1.76125	-2.81616	0
663	-1.39418	-1.22158	-1.30633	-0.194995	-0.699519	0.383437	1.54748	-1.33633	0.871358	-2.23531	-1.20158	-1.35248	0
664	0.00305649	-0.482313	-0.441261	-0.731116	-0.608174	-1.21808	0.057255	0.835364	0.0553501	0.546858	-1.33711	0.724074	10
665	-0.472093	-1.10531	-1.14905	-0.638774	-1.15626	-0.541369	-1.41194	-0.34013	1.03873	-1.3284	-0.0839024	0.110051	9
666	0.0535005	0.574423	0.663438	1.20859	-0.538232	0.176049	-0.0756186	0.556662	0.259869	0.255252	-1.63666	0.0966073	2
667	0.375884	-0.533136	-0.458222	-1.25527	-0.392786	-1.52953	-0.445879	0.572158	0.600724	1.26701	1.13878	0.793572	11
668	0.978115	0.468016	0.618457	0.728953	1.33373	0.893816	0.153404	0.82736	-0.250432	0.628699	0.985704	0.442854	3
669	0.824238	-0.0392777	0.0242795	0.0696037	1.25686	0.951751	-0.350095	0.782303	-0.669058	0.58598	0.887319	0.428061	3
670	0.449207	0.327806	0.481637	0.858198	-0.104137	-1.30806	-0.282439	0.735192	-0.470668	0.469799	0.631545	0.184277	3
671	-0.373286	-1.15011	-1.21268	-0.467436	-1.57281	0.0148795	-1.08459	-0.0802285	0.354464	0.188295	-1.69099	-0.254845	8
672	-1.07354	-1.02435	-1.06275	-0.340669	-0.155328	0.353279	1.59565	0.0810126	1.27087	-0.495883	-1.17548	0.226753	0
673	3.75741	2.96907	2.03568	1.55312	0.697898	0.317356	1.35105	1.36182	1.15966	1.99913	1.66033	1.92893	0
674	-0.303262	-0.922716	-0.955319	-0.589218	-0.994852	-1.47302	-1.32694	-1.50127	1.36364	-0.791432	-1.78934	0.374901	0
675	-1.23403	-0.257686	-0.254836	-0.578401	0.0897525	0.950236	2.06484	0.690692	1.538	0.144492	-0.627746	0.804756	0
676	-1.278	-1.11372	-1.18515	-0.851649	-0.154157	0.596037	1.58594	-1.16394	0.813732	-0.683715	-1.22644	-1.94324	0
677	0.0613324	1.51209	1.80967	1.12353	0.320536	0.473764	-0.397942	0.66466	0.307444	0.463986	0.812301	0.292539	3
678	0.0379449	-0.471586	-0.442518	-1.27647	1.2335	0.813029	-0.257749	-0.922156	-0.489862	-0.0562879	0.802097	0.767459	0
679	-1.54525	-0.894239	-0.865292	-1.44543	-0.808611	0.234419	0.128338	-2.02722	-0.497727	-0.697025	-1.46795	-1.38894	0
680	0.71706	0.86673	1.11903	1.09087	0.102667	0.240898	-0.457694	0.905395	0.173155	0.913163	0.806947	0.483494	3
681	-0.128989	0.319638	0.419439	1.14491	-0.447087	0.0172547	-0.0418458	0.369316	-0.200828	-0.126123	0.551482	-0.0855405	3
682	0.127348	0.557849	0.746902	1.19939	-0.337211	-1.15841	-0.391689	0.595519	0.167681	0.646772	0.643074	0.211399	3
683	0.291677	-0.414723	-0.32967	0.373914	0.977539	0.661205	-0.254585	0.590134	-0.462141	0.346155	-1.28151	-0.135526	2
684	0.0823457	-0.396349	-0.387223	-1.29081	0.868455	0.409504	0.037405	-1.62717	-0.57145	-0.691678	0.893316	-1.49003	7
685	-0.444682	-0.734123	-0.739255	-0.700814	0.180514	0.958959	2.28801	-1.68428	1.37134	1.53226	0.654132	0.24671	0
686	0.0895145	-0.0608805	0.036212	1.14429	-0.978527	-0.444992	-0.498375	0.112702	-0.340189	-0.605252	0.531126	-0.214995	3
687	-1.39939	-1.02461	-1.04343	-1.59376	-1.43638	0.0475816	0.789539	-1.68193	0.227573	-1.73437	-1.53292	-2.11663	0
688	0.32029	0.463969	0.606503	1.3468	-0.273448	-0.0489489	-0.011369	0.408074	-0.289979	0.136617	0.742259	-0.10223	3
689	-0.374026	-0.921659	-0.953678	-1.1463	-1.72521	-0.0967406	-1.34841	-0.60927	1.45665	-1.07923	-1.56012	0.667742	0
690	0.0424467	-0.152261	-0.061294	0.910796	1.32416	1.07518	-0.733308	0.64585	-0.421309	0.0438018	0.596665	0.246168	3
691	0.133252	-0.448035	-0.394212	1.00019	0.647228	0.487332	-0.650924	0.374565	-0.651857	-0.0963961	-1.4711	0.0596749	2
692	0.103575	0.0866047	0.187436	-0.547981	-0.247581	-0.23115	-0.383876	0.829192	-0.104122	0.706608	-0.96294	0.797258	10
693	0.324345	-0.407671	-0.344586	0.839713	1.08697	0.568941	0.173183	0.475026	-0.396881	-0.0722203	0.706203	-0.0150051	3
694	-0.770225	-0.607392	-0.591824	-0.495632	0.150999	0.609144	2.04925	-0.780573	1.21717	1.56006	0.651241	0.671015	0
695	0.0458846	0.206625	0.321144	-0.679839	0.516586	0.233426	-0.354401	-0.882409	-0.522211	-0.28104	0.781273	0.593207	11
696	0.49316	0.397167	0.528728	0.979784	0.509661	0.231597	-0.120707	0.745724	-0.579551	0.420301	0.677494	0.377202	3
697	0.581823	0.438424	0.648267	1.06771	0.119926	-0.305238	-0.263378	0.673983	0.0056271	0.423383	0.538603	0.0941982	3
698	-0.20942	-0.972125	-1.02408	-1.24828	-0.99381	-0.607859	-0.45598	-0.999154	-0.14857	-2.32636	0.340594	0.350403	5
699	0.0346303	-0.666532	-0.654342	-0.656207	-0.331453	0.337177	-0.801852	-0.170399	-0.930986	0.719469	0.620128	0.505006	0
700	0.37166	-0.107225	-0.0595893	-0.607341	-0.1432	0.370363	-0.04288	0.699406	0.220453	0.574284	0.717854	0.791316	11
701	-1.31006	-0.563889	-0.553171	-1.25293	0.0196592	0.98095	1.95786	-1.44311	1.37369	-1.10896	-0.577765	0.650303	0
702	0.301821	0.121583	0.244179	1.10512	-0.317398	-1.79246	-0.348243	0.545997	-0.710913	0.0504513	0.609748	0.0640167	3
703	0.41939	0.0158601	0.170112	0.797362	-0.81856	-1.19014	-0.382745	0.598412	-0.287931	0.333201	0.588351	-0.0377402	3
704	0.0639995	-0.498545	-0.501499	-0.504188	-0.358416	0.156383	0.131682	-0.338486	-0.00435202	0.111998	0.574288	1.09415	11
705	-0.135449	-0.68452	-0.682213	-0.29632	-0.596633	-0.745918	-0.159405	0.78979	-0.217864	0.444286	-1.23106	0.923861	10
706	-1.63784	-1.35288	-1.44178	-1.74296	-1.05073	-0.0754214	-0.413751	-1.84	0.0570496	-0.948468	-1.59156	-2.1005	0
707	2.06729	0.715049	0.837249	-0.483858	1.86029	1.37946	-0.338701	0.681391	0.40248	0.723861	1.27695	0.668693	0
708	0.0793702	-0.149761	-0.0790863	0.749651	0.580299	0.441619	-0.196954	0.576543	-0.183697	0.465282	0.63274	0.195547	3
709	0.364491	-0.00526669	0.0888857	-0.954635	0.418808	0.114235	-0.484779	0.277949	-0.351492	0.204788	0.806968	0.708158	11
710	0.157981	0.101929	0.202735	0.910489	0.512961	0.0986084	-0.252332	0.592343	0.275394	0.42133	0.613088	0.0530017	3
711	-1.49676	-1.01664	-1.02261	-1.76328	-0.572496	0.628047	0.306386	-1.94064	0.155127	-0.27359	-1.27531	-1.73988	0
712	0.414888	0.344142	0.497	0.981288	-0.186516	-1.28142	-0.0461188	0.655722	-0.124976	0.606429	0.693971	0.232849	3
713	0.125189	-0.155564	-0.0632543	0.675413	0.197283	0.0947322	-0.313089	0.612181	-0.055873	0.162404	-1.23687	-0.0134956	2
714	0.595791	0.395426	0.568404	1.04721	0.409004	-0.0459096	-0.407393	0.572527	-0.100929	0.247566	0.714949	-0.0274414	3
715	-1.00227	-1.32155	-1.42009	-1.26465	-1.25677	0.0269247	-1.24248	-1.613	-1.24999	-2.10131	-1.75529	-3.66113	0
716	0.245996	-0.0980157	-0.00936605	0.835111	-0.930867	-1.28408	-0.739645	0.517874	-1.35335	0.274554	0.513634	-0.0899568	3
717	0.336062	0.166484	0.294296	1.14522	-0.797111	-1.45724	0.0110434	0.437598	-0.256098	0.130659	0.619177	0.123903	3
718	-0.366503	-1.00285	-1.04469	-1.38532	0.41458	0.286075	-0.493889	-1.43564	-0.451147	-2.73357	0.0980792	0.259444	0
719	-0.579981	-1.12761	-1.18575	-0.485526	-1.20195	-0.388611	-0.583356	-0.00548401	1.00199	-0.638593	0.119776	-0.199915	9
720	0.0742363	-0.591027	-0.588628	-0.325284	-0.794959	-1.41147	0.0331799	0.64102	0.172428	0.188295	0.758443	0.907515	11
721	0.265899	0.685532	0.866803	1.0288	0.343037	0.413967	-0.666506	0.827353	0.161401	0.865567	0.721857	0.381784	3
722	0.471021	0.083897	0.231267	0.913615	0.224566	0.258883	-0.330591	0.737293	0.0507816	0.264963	0.726096	0.193228	3
723	0.356135	-0.207101	-0.121703	0.58013	0.498256	0.273611	-1.18158	0.624754	0.322067	0.647282	0.641875	0.113697	3
724	-0.398431	-0.902377	-0.914962	-0.396614	-0.460455	-0.776075	0.34276	-1.6082	1.18597	1.20303	-1.85698	-0.237332	0
725	-0.216002	0.0909491	0.11192	1.22639	-0.0330697	0.315111	0.121026	0.571208	-0.215145	0.483193	-1.284	0.191679	2
726	-1.65102	-1.38179	-1.47615	-1.82435	-1.27253	-0.258287	-0.409805	-1.78485	-0.189683	-0.658945	-1.68147	-1.84303	0
727	0.036727	0.950612	1.1346	1.50671	-0.299251	-0.306438	0.360444	0.323512	-0.00331536	0.346155	0.681929	0.26987	3
728	1.03918	0.156204	0.286199	0.772372	1.38467	0.838826	-0.490346	0.873417	0.285193	0.98305	0.843736	0.406223	3
729	-1.55724	-1.18492	-1.22862	-1.72267	-1.44419	-0.0550041	-0.549566	-2.23864	-1.41991	-1.55517	-1.6094	-1.93627	0
730	0.317978	0.445282	0.470983	1.2964	-0.741271	0.0483788	0.161304	0.201116	-0.984525	0.102757	0.582517	-0.129685	3
731	-0.829596	-0.921882	-0.96348	-0.748715	-0.767055	0.649542	2.49174	-1.95103	1.52739	-2.35335	-1.5346	-2.66649	0
732	-0.262176	-0.946267	-0.974965	-0.518138	-1.04134	-1.85905	-1.27188	-0.310781	-2.5084	-1.2676	-1.96459	0.247072	4
733	0.648933	0.112403	0.200072	-0.621813	0.449811	0.0345437	0.0477328	0.248922	-0.698151	-0.28772	0.951438	0.66753	11
734	-1.61752	-1.30175	-1.37754	-1.86503	-1.54973	-0.197577	-1.14066	-1.93488	-0.305261	-1.41212	-1.8219	-1.88421	0
735	-0.207446	-0.776093	-0.772048	-1.07702	-0.312222	-0.136416	-0.31968	-0.72895	-0.210422	-2.44088	-1.613	-0.124753	4
736	-0.437482	-0.994844	-1.02783	-0.287382	-1.31979	-0.791202	-0.94188	-0.169384	1.04631	-0.735337	0.453087	0.00685071	9
737	-0.394823	-1.0561	-1.09297	-0.431326	-1.90186	-1.52455	-0.398814	-0.293527	0.640634	-2.38369	0.147259	-0.207259	5
738	0.472085	-0.203962	-0.0800664	0.800336	0.49646	-0.385218	-0.084025	0.558548	-1.40117	0.341607	0.692868	0.0849313	3
739	0.529452	0.520609	0.732391	1.00946	0.460995	-0.199229	-0.110365	0.59923	-1.02959	0.40959	0.714195	0.286031	3
740	0.444427	0.672171	0.850545	1.10377	-0.263288	-0.579919	-0.298873	0.7117	0.0664652	0.392348	0.803872	0.30439	3
741	0.52071	-0.205687	-0.116098	0.944916	0.293169	-1.37486	-0.457755	0.619207	-0.12101	0.29702	0.638171	0.0242945	3
742	-0.740178	-0.275837	-0.27853	-0.666228	0.477415	0.440989	1.14506	0.848692	0.54392	0.7033	-0.938714	0.644548	10
743	-1.32645	0.390502	0.483193	-0.00751479	1.14139	1.12296	2.03818	0.479858	1.41809	0.354796	-0.813249	-0.0500149	0
744	0.157179	-0.526218	-0.499006	-0.385259	-0.490859	-1.88699	-0.414638	0.774672	-0.322659	0.619235	0.566017	1.03414	11
745	0.491618	0.548193	0.673282	0.812213	0.850355	0.153961	-0.291543	0.708493	0.268683	0.386992	0.696928	0.0833762	3
746	0.352913	-0.0127651	0.115734	-0.152162	-0.432121	-0.727387	0.118077	0.426611	-0.0775271	0.271648	0.784757	0.901021	11
747	-0.00341864	-0.540918	-0.5846	-0.471499	-0.567859	0.17044	-0.112191	0.444437	0.0986383	-0.0296046	0.55286	0.819017	11
748	-0.315472	-0.779114	-0.781083	-1.44809	0.146195	0.0736916	-0.392323	-1.1371	-1.0249	-1.44284	-1.93689	0.336815	4
749	0.233755	-0.645882	-0.645115	-0.736097	-0.199838	-0.81564	0.0368254	-0.619704	1.10782	1.4071	0.656722	0.851987	0
750	-0.0728873	1.27442	1.56912	-0.579376	-0.455187	-1.31926	-0.978145	1.08033	0.315355	1.0168	-0.88792	0.625352	0
751	0.311749	-0.2419	-0.141626	0.946295	0.933237	0.34265	-0.500886	0.456038	-0.688727	0.113019	0.580023	0.0541563	3
752	-0.335299	-0.989101	-1.03335	-1.33977	2.63138	2.07437	-2.19912	-0.859791	1.49349	-0.823052	0.625552	-0.147338	0
753	0.530053	0.040007	0.139578	1.05186	0.373825	-0.0569572	-0.765162	0.630766	-0.0732321	0.539257	0.740953	0.17344	3
754	0.318671	-0.182329	-0.095664	0.421209	1.01416	0.678495	-0.335134	0.672204	0.0811204	0.485088	-1.23804	0.385127	2
755	1.57345	0.711776	0.811338	-0.534232	2.15405	1.61893	0.0808163	0.76878	0.538578	0.870521	1.10959	0.662433	0
756	0.609265	0.321468	0.47614	0.967375	-0.464519	-1.62912	0.0936713	0.553199	-0.0600047	0.398727	0.726611	0.0937594	3
757	0.754986	-0.362442	-0.349699	-0.973524	2.3173	1.78663	-0.66865	0.51956	0.521628	0.757894	0.956653	0.644874	0
758	1.2248	0.551749	0.682125	-1.03298	1.86739	1.5663	0.351147	0.496446	0.500247	0.512652	1.08663	1.08314	0
759	1.8279	1.56915	1.22384	1.19002	0.683854	0.801306	0.444958	1.07531	0.537104	1.17859	1.04052	1.30291	0
760	0.4388	0.558042	0.765802	0.963838	0.286358	-0.739217	-0.39106	0.733809	0.0173045	0.488549	0.644095	0.406813	3
761	0.227157	-0.0824535	-0.0232803	-1.13162	2.33916	1.90366	-1.98924	-0.13874	0.356932	-0.181663	0.924842	0.378885	0
762	3.3929	1.37637	0.261183	-0.352487	2.65846	2.1553	0.289972	0.194706	0.776487	0.14596	-1.03559	1.3341	0
763	-0.318494	-0.818391	-0.828536	-0.4914	-0.517898	-1.15253	-0.0516839	0.417382	-1.30761	-0.268659	0.543307	0.960021	0
764	0.133437	-0.651044	-0.629795	-0.171	-0.950438	-0.59575	-0.822471	0.731936	-0.134021	0.566103	0.675533	0.795013	11
765	-0.186001	-0.30479	-0.237768	-1.03298	0.152437	0.629343	-1.16027	0.531852	-0.363082	0.50593	0.565502	0.484162	11
766	0.368792	-0.103178	-0.0466979	-0.498186	-0.252674	0.438841	-0.107607	0.925686	0.176406	0.81477	-0.96973	0.744965	10
767	-1.48816	-1.47631	-1.60705	-1.83307	0.852515	0.23431	-1.224	-1.91063	-1.59228	-1.79534	-0.240471	-2.00805	0
768	-0.0584879	-0.624294	-0.590801	-0.642006	1.00892	0.700674	-0.168395	-0.744726	-0.228002	-1.45321	-1.46481	0.328874	6
769	0.695291	0.666235	0.853954	0.985241	-0.164776	-1.77883	-0.286399	0.643662	-0.0324144	0.522325	0.653332	0.194775	3
770	0.248756	0.184829	0.326258	0.641849	-0.579678	-0.707221	-0.534943	0.677637	-0.108088	0.437941	0.567594	-0.133184	3
771	0.327721	0.276834	0.430604	0.825928	-0.900455	0.219001	-0.192671	0.658274	-1.27476	0.689919	0.684373	0.220983	3
772	0.240061	1.98395	2.30602	-0.365914	-0.0240921	-0.321804	-0.205705	1.06609	-0.168387	0.971843	0.62791	0.926223	0
773	-0.544121	2.84786	3.06665	1.30713	0.12103	0.581379	2.00374	0.626224	1.25284	-0.0223145	0.567183	0.371976	0
774	0.547227	-0.0838222	-0.00333585	1.06448	-0.693413	0.0623688	0.0562318	0.607712	0.0709074	0.27331	0.807961	0.136478	3
775	0.376423	-0.356684	-0.328583	-0.536047	-0.398927	-1.30627	-0.182618	1.04786	0.409575	1.14188	-0.992176	0.922257	10
776	0.541492	1.64818	0.610594	0.390716	1.16477	1.67171	3.01736	-0.357663	2.21639	0.0325935	-0.114004	0.101186	0
777	-0.270717	-0.84166	-0.840809	-0.744905	-0.669646	-0.342463	-0.963952	-1.68907	-0.54073	-1.61697	-0.075579	-2.88162	0
778	-1.54864	-0.9234	-0.895379	-1.83889	-1.08268	0.304712	-0.309838	-2.2263	-0.821196	-1.6313	-1.56012	-2.36917	0
779	-0.962104	-0.0473712	0.0683447	0.383146	0.683714	1.4387	2.74824	-0.381071	2.01972	-0.136513	-0.290003	0.0479014	0
780	-1.30081	-1.13032	-1.1951	-0.648521	-0.0239196	0.48466	2.02244	-1.7275	1.24629	-2.24542	-1.51133	-3.04181	0
781	-1.64461	-1.16866	-1.19746	-1.52674	-1.09966	0.462472	-1.20801	-2.04734	-0.176707	-1.30234	-1.54134	-1.93859	0
782	0.318949	-0.00510301	0.121956	-0.991091	0.452246	0.222672	-0.0260665	0.731113	0.0446525	0.543359	0.90729	0.406076	11
783	0.46857	0.191271	0.344242	1.03715	0.602581	0.539731	0.121691	0.629496	-0.0645816	0.377619	0.628934	0.257128	3
784	-1.66274	-1.36129	-1.4544	-1.56005	-1.2025	-0.833125	-0.341573	-2.05392	-0.921484	-1.8514	-1.56012	-1.25813	0
785	0.411404	0.239744	0.413195	1.06598	-0.0231681	-0.405136	-0.285809	0.547599	-0.0770132	0.39377	0.667276	0.30136	3
786	0.643583	0.905145	1.12546	0.717037	0.216175	0.0841386	0.0129438	0.838906	-0.213993	0.717844	0.815688	0.295434	3
787	0.831808	0.657055	0.852058	-1.23903	0.932929	0.928009	0.181891	0.168997	-0.346641	-0.916047	-1.16177	0.894473	0
788	-0.292995	-1.07721	-1.13019	-0.442081	-1.45655	-0.920494	-0.225619	-0.121302	1.07902	-1.44543	0.0948718	-0.111561	5
789	0.0617949	0.91922	1.08553	1.29286	-0.807214	-0.247535	-0.443299	0.327741	-1.15249	0.0575925	0.642957	-0.0582162	3
790	0.0579715	-0.328222	-0.272671	0.984176	-0.229333	-1.28112	0.036034	0.374444	-0.604323	0.0515542	0.595763	-0.218566	3
791	0.106704	-0.51497	-0.50152	-1.06726	2.38634	1.95225	-0.938295	-0.0101177	0.0873018	-0.063896	0.820864	0.777181	0
792	0.319967	0.345704	0.455386	-0.835565	1.37455	1.15605	0.300922	0.179947	-0.364831	-0.208633	0.983508	0.721016	0
793	1.32586	1.00678	1.16648	-0.284434	1.75502	1.34284	-0.361295	0.964524	0.0236101	1.16894	1.07173	0.628361	0
794	0.398716	0.753405	0.960175	1.09329	-0.51726	-1.63698	-0.43702	0.713851	0.177047	0.516294	0.635092	0.255699	3
795	-0.0292728	-0.577398	-0.572625	0.130167	-0.576828	-0.954193	-0.0901088	0.812134	0.0390661	0.61685	0.586316	1.18015	11
796	1.50456	1.10707	1.14982	0.374432	2.02493	1.50806	0.0871921	1.22679	0.472522	1.51362	1.20496	1.06799	0
797	-0.0689097	-0.0336686	-0.0250488	0.0211274	1.38233	0.899213	-0.396431	0.82453	-0.100502	0.762946	0.726121	0.400296	3
798	-1.68092	-1.19724	-1.2104	-1.54612	-0.948706	-0.868514	-0.415829	-2.22384	-0.668051	-0.462263	-1.58802	-1.49301	0
799	0.359696	0.00828714	0.0497853	0.943476	-0.406644	-0.192663	0.0574219	0.68031	0.106344	0.213354	0.72146	0.158822	3
800	-1.53665	-1.45807	-1.5822	-1.24596	-0.417177	0.101915	-0.926292	-0.332903	-2.00457	-0.581328	0.0383443	-0.28045	0
801	-1.67919	-0.405781	-0.251448	-1.17632	1.44689	1.07233	0.380577	0.221137	0.11493	-0.0658093	-1.32117	-0.451935	0
802	0.559222	-0.329323	-0.26174	-0.897424	0.553285	0.739229	-0.0861449	-0.0831733	-0.822825	-0.407377	0.788	0.597848	0
803	-0.414634	-0.845157	-0.865591	-0.94452	-0.29415	-0.128801	-0.42967	-0.830115	1.0726	1.82796	-1.65143	0.429639	0
804	0.384502	-0.560423	-0.528368	-0.236024	-0.500276	0.392042	-0.735577	0.749758	0.166334	0.587912	0.754437	0.63302	11
805	-0.465248	-1.01182	-1.0287	-1.24596	-0.804884	-1.30659	-0.496732	-0.617467	-0.720281	-1.88617	-1.78732	0.237984	4
806	-0.115114	0.426923	0.404949	1.19184	-0.109862	0.304877	-0.39889	0.57458	-0.470869	0.351801	0.600769	0.135229	3
807	0.827322	0.484039	0.656534	-0.524345	1.77945	1.3272	-0.266375	0.81008	0.331583	0.640881	0.940646	0.534644	0
808	-0.925366	1.88016	2.21503	-0.60124	0.345545	0.95787	1.5505	-1.3532	0.936579	0.589289	-0.340806	0.0352413	0
809	0.688554	0.109517	0.243838	0.855607	-0.249202	-1.10898	-0.0292688	0.801613	-0.148793	0.840694	0.820542	0.334393	3
810	0.1448	-0.437605	-0.404781	0.448079	0.944705	0.528751	-0.331534	0.360089	-0.0736478	0.140072	0.570936	-0.34334	3
811	0.467306	-0.316856	-0.255795	0.700896	0.424177	0.592279	-0.245217	0.518457	-0.5402	-0.0126968	-1.54304	-0.0568876	2
812	0.0375286	1.71791	2.04293	-0.196498	-0.905203	0.0403191	-0.215995	0.00249456	0.0395802	-0.0897902	0.703329	0.452656	3
813	0.496999	0.339396	0.434674	1.17729	0.124216	-0.604343	-0.594449	0.799471	-0.0519483	0.819255	-0.849302	0.416927	2
814	0.00891489	-0.48395	-0.457923	0.725011	0.715143	-0.137028	-0.377056	0.578548	-0.828943	0.765132	0.573173	0.227494	3
815	0.347455	1.11083	1.29254	1.49324	-0.20213	0.501948	0.0808894	0.491006	0.353876	0.310985	0.740239	0.276165	3
816	-1.63888	-1.33955	-1.42016	-1.6221	-1.09811	-0.179412	-0.576021	-2.28659	-1.0031	-2.31961	-1.96886	-2.58398	0
817	-0.766695	-1.06624	-1.10539	-1.24134	0.0723562	0.505926	1.15046	-0.201914	0.550832	-1.10295	-1.04243	-0.129685	0
818	-1.33933	-1.21737	-1.28031	0.0174182	-1.15146	-0.778815	-1.02182	-0.335796	-1.95446	-1.96971	-0.739188	-1.74181	0
819	0.672582	0.193012	0.246864	0.600858	1.78517	1.38041	-1.09801	0.978606	0.498224	0.768617	1.01417	0.776444	0
820	-1.5691	-1.30917	-1.40447	-1.51298	-0.186032	0.566248	0.321303	-1.77094	0.499497	-0.526406	-0.867954	-0.826675	0
821	-0.165327	1.27083	1.38926	0.715517	1.39188	0.950533	1.36989	0.698365	0.783996	0.283619	0.827296	0.281027	0
822	-0.0891983	-0.57786	-0.547396	-1.04805	2.29172	1.81725	-1.18634	-0.342698	0.548096	-0.38449	0.704306	0.0390136	0
823	-0.246513	-0.99102	-1.04846	-1.15266	-0.799657	-0.770057	0.11837	0.145814	-1.59244	0.559265	-1.55326	0.334716	0
824	-0.42134	-1.0307	-1.05747	-0.602253	-0.906945	0.150231	0.959852	-0.450976	0.309811	-1.83885	-1.35065	0.500568	0
825	0.293758	0.192432	0.305973	0.812065	0.175845	0.262993	-0.596001	0.688761	0.0255973	0.482877	0.49376	0.159428	3
826	-1.24147	0.0552272	0.107914	0.911594	0.152771	0.760784	1.78521	0.311001	1.32428	-0.0150903	-1.17976	0.12517	0
827	-1.63257	-1.25809	-1.31611	-1.57125	-0.958538	-0.9177	-0.466599	-2.0559	-0.209676	-0.999979	-1.36027	-2.28386	0
828	-0.292501	-0.862668	-0.878418	-0.185074	-0.590474	-1.06287	-0.58093	0.153803	1.39655	0.0722212	0.39766	0.370278	9
829	0.447819	1.12303	1.37575	1.24494	-0.491566	0.161236	0.00685318	0.681222	0.0297379	0.450909	0.720816	0.274422	3
830	0.00882233	-0.293676	-0.238407	0.894822	0.861638	0.424316	-0.487522	0.514649	-0.726015	0.620028	0.548713	0.0218946	3
831	2.24352	1.67469	0.698916	1.41069	0.662522	0.292128	0.278541	0.890564	0.485695	0.942383	0.923385	0.704734	0
832	0.564448	0.610353	0.8218	1.36063	-0.54965	-0.844002	-0.492866	0.63437	-0.179481	0.294197	0.701317	0.202844	3
833	-1.65546	-0.796179	-0.743239	-1.15692	0.0432071	0.618073	1.45984	-0.121399	0.895546	-0.207111	-0.516904	0.0669737	0
834	0.51997	0.36994	0.533757	1.05998	0.50021	-0.0328152	-0.230935	0.58272	-1.47429	0.412368	-1.37563	0.141452	2
835	1.79925	0.528822	0.617157	0.55441	1.23306	0.840248	-0.0665042	0.968125	0.0449168	0.77057	-0.790857	0.874006	2
836	-0.0386771	0.166068	0.285538	1.31974	-0.176549	0.265856	-0.237727	0.0400676	-0.0650992	-0.643639	0.470094	-0.188554	3
837	0.113395	-0.688492	-0.703351	0.0415663	-0.394096	-0.325041	-0.563165	0.778052	0.169857	0.645495	0.81465	0.799229	11
838	0.575024	0.891606	1.11766	0.968091	-0.544311	0.0723425	-0.593402	0.661353	-0.474001	0.535724	0.703483	0.144133	3
839	-0.68332	-1.06237	-1.10269	-1.01086	-0.821886	-0.796764	-1.13105	-0.148686	-0.64601	-0.807867	0.23535	0.261398	5
840	0.372985	0.102048	0.208296	1.0427	0.218131	0.26247	-0.290388	0.4842	-0.318669	0.00561342	0.6244	-0.01425	3
841	0.420053	0.177821	0.291334	0.970998	0.59658	-0.040803	-0.578878	0.780299	-0.478479	0.787714	0.779478	0.404154	3
842	-1.12685	-0.227246	-0.146633	-0.192498	0.962676	1.25602	2.46307	-0.373116	1.79382	0.161446	-0.754318	0.648895	0
843	0.561519	0.447574	0.575478	-0.932883	2.1762	1.69017	-0.668782	-1.27421	0.226837	-1.58863	-1.18407	-0.444997	7
844	0.61352	0.0747172	0.13766	0.61615	1.24428	0.833746	-0.348294	0.875496	0.101073	0.943246	0.873044	0.450147	3
845	-1.46912	-0.780259	-0.721825	-1.5295	-0.5258	-0.0949815	0.383318	-1.64669	0.0695084	-0.713252	-1.39996	-1.64281	0
846	-1.56188	-1.33681	-1.42832	-1.69088	-1.03453	-0.741313	0.250979	-1.64822	0.00990191	-2.24205	-2.04186	-2.60988	0
847	0.422582	0.262507	0.41865	1.18581	-0.334619	-0.955189	-0.317743	0.540303	-0.0987981	0.162883	0.719698	0.249598	3
848	0.42898	0.407418	0.465869	0.916418	0.139641	0.551922	0.717552	0.552154	0.118839	0.450909	0.75321	0.054387	3
849	1.09336	0.443036	0.607888	1.03445	1.05899	0.721263	-0.157817	0.614423	0.0880511	0.245848	0.86848	0.208557	3
850	0.197957	-0.667871	-0.67582	-0.144349	-1.30117	-1.14029	-0.312962	0.771602	0.128902	0.882952	0.76371	1.10366	11
851	0.517719	-0.343398	-0.307744	-0.961451	0.0814712	-1.09924	0.0911093	0.491774	0.55746	1.79759	-1.11452	0.954317	10
852	-0.965342	-0.761334	-0.744965	-0.958036	0.373164	0.737831	2.13717	-1.06853	1.53279	-0.560331	-0.964442	0.183298	0
853	-0.392033	-0.98989	-1.024	-1.02185	-0.456188	-0.951198	-0.161202	-0.642011	1.50143	-0.538694	-1.88202	0.532258	0
854	0.22304	0.194024	0.266361	0.398178	1.18471	0.944729	0.11809	0.859549	0.234124	0.998112	0.833251	0.560175	3
855	0.169621	0.0693165	0.129989	1.23696	-0.35246	-0.671181	-0.130605	0.444302	-0.891124	-0.0884754	0.540961	-0.147338	3
856	0.39645	-0.0236559	0.0480167	-0.53878	-0.563131	-0.313514	0.143447	-0.247716	-0.746824	-0.47786	0.844942	1.08693	11
857	0.0124299	-0.792295	-0.789137	-0.874178	-0.983356	-1.05297	-0.613305	0.0981636	-2.05668	-1.2095	0.591454	0.312248	5
858	-1.67705	-1.32448	-1.38587	-1.7691	-1.10312	-0.655798	-0.760145	-2.20413	-0.941982	-1.73437	-1.92628	-2.44917	0
859	0.71484	-0.151933	-0.0778291	0.710297	1.22951	1.03135	-0.270757	0.693983	-0.31136	0.676053	0.785277	0.15192	3
860	-0.00682574	1.00053	1.189	0.955902	0.609827	-0.462998	0.751356	0.527432	0.160413	0.247137	-1.12036	0.040893	2
861	-1.18156	-1.04198	-1.12184	-0.464206	-0.22206	0.890415	2.06688	-1.45483	1.42052	-1.63995	-1.01225	-2.33382	0
862	0.135272	-0.245947	-0.18503	1.01401	0.262495	-0.640143	0.149364	0.438393	-0.487637	-0.105066	0.487932	-0.199279	3
863	-1.65085	-1.28182	-1.35436	-1.63635	-0.71681	0.499393	0.332688	-1.74727	0.144969	-1.07338	-1.45393	-1.45365	0
864	-0.2405	-1.0197	-1.05406	-0.371375	-0.988198	0.0148364	-0.737075	0.127198	0.7836	-0.235734	-1.48219	0.201122	8
865	0.338066	-0.512545	-0.493423	-0.0831183	-0.0133385	-0.398394	0.0930896	0.727779	-0.126259	0.616319	0.631006	1.0762	11
866	-0.323489	1.3997	0.951716	0.564204	1.09519	1.44831	2.67665	-0.190724	2.07223	0.0331577	-0.400009	0.867801	0
867	0.409816	0.900101	0.923568	1.49481	-0.0534952	-0.196501	0.208567	0.644562	0.0800672	0.623719	0.739571	0.521751	3
868	-1.18328	-1.09985	-1.1332	0.494313	-0.728518	-1.37628	-1.00273	-0.302752	-1.73261	-2.55772	-0.233348	-1.34993	0
869	-0.0731031	-0.375951	-0.364807	0.0562412	-0.787144	-0.119185	0.32212	0.681367	0.0810341	0.245848	-1.21389	0.840952	10
870	-0.321408	-0.985307	-1.01068	-0.241441	-1.35752	-1.22106	-0.682026	-0.051926	1.13472	-0.0722203	0.176754	0.276339	9
871	0.0848123	0.0927344	0.100669	1.23585	-0.316842	-0.624643	0.148837	0.710401	0.19802	0.473009	-1.35613	0.332774	2
872	2.0505	1.61215	0.180979	0.909011	0.677349	1.13484	1.01105	0.960324	0.953545	1.11519	0.221571	1.18541	0
873	-0.0396948	-0.0436071	0.00763783	0.822442	0.240765	-0.609886	0.238877	0.686327	-0.0970655	0.544527	0.688028	0.11754	3
874	0.353452	-0.230906	-0.153899	0.943591	0.105148	-0.738512	0.00899156	0.68591	-0.898355	0.518108	0.583279	0.257663	3
875	0.555337	1.6739	2.09353	-0.69727	-0.662297	-0.898755	-0.575841	0.752187	0.293687	0.769269	0.680257	0.436772	0
876	0.256788	0.662114	0.815301	1.16012	-0.195391	-1.08348	0.0256749	0.632967	-0.52243	0.184582	-1.41461	0.159024	2
877	0.36668	0.896054	1.14206	0.980483	-0.208268	-0.22744	-0.39743	0.710895	-0.0614472	0.392348	0.806222	0.114553	3
878	0.328816	-0.424453	-0.364892	0.245611	-0.457723	-1.03309	-0.177899	0.146648	-0.0867297	0.157603	0.658959	0.526199	11
879	0.260164	0.189545	0.350038	0.0140239	-0.519475	-1.50018	-0.104838	0.807021	0.190902	0.548601	0.650781	1.24335	11
880	-0.186556	-0.713234	-0.69276	-0.85908	-0.37108	-1.9019	0.199191	-0.617421	-0.270068	-1.0295	-1.81167	0.581367	4
881	-0.421495	-0.995275	-1.02732	-0.516376	-0.318338	-1.11212	-0.708571	-1.18231	1.45213	1.688	-1.96245	0.46165	0
882	-0.945053	-0.533999	-0.548376	-0.772047	0.251785	1.05909	2.39914	-1.77378	1.71619	-0.689016	-0.702243	-1.90654	0
883	-0.775883	-1.14243	-1.23117	-0.772047	-0.648974	-0.33576	-0.376717	-1.84406	-1.10411	-2.06812	-1.42055	-2.90235	0
884	-1.51141	-1.29591	-1.37496	-1.77782	-0.501198	-0.18572	-1.41724	-1.91365	-0.892159	-1.09499	-1.57748	-1.45365	0
885	-0.133938	-0.541096	-0.530243	-0.277421	-1.35958	-0.156046	0.0679827	0.750184	-0.573466	0.682896	0.735018	0.490686	11
886	-1.53196	-1.0103	-1.03158	-1.71688	-0.601856	-1.14853	0.400387	-2.00813	0.117981	-1.18785	-1.34521	-1.77711	0
887	-1.37662	0.535205	0.8964	-1.28841	0.0813122	0.768205	0.930002	-1.08131	0.527197	0.174279	-0.794709	-0.682727	0
888	-1.62764	-1.37386	-1.49767	-0.432088	-1.24889	-0.763775	-0.923266	-2.0216	-0.76459	-2.41735	-1.41609	-2.31175	0
889	-1.40095	-0.552195	-0.451574	-1.86793	-0.680126	0.275104	0.299897	-0.822583	0.0966049	-0.958921	-1.53124	-0.851893	0
890	0.544313	-0.168641	-0.15701	-0.911729	2.35274	1.89862	-0.180737	0.20787	0.364016	0.301436	1.10201	0.986103	0
891	-0.0326337	-0.726356	-0.726193	-0.479709	-0.17709	0.465453	-0.873627	0.656792	0.119018	0.251418	0.612123	0.720521	11
892	0.355826	0.0371206	0.138725	0.637601	0.741908	0.547937	-0.49196	0.662444	-0.332595	0.277863	0.661551	0.259799	3
893	-0.0184348	0.720718	0.808525	1.02816	-0.471159	-0.349841	0.221251	0.571424	0.158678	0.223157	0.634617	0.132308	3
894	0.180104	0.441905	0.552615	1.31938	-0.228389	-0.134693	0.165206	0.614302	0.00320052	0.173807	-1.39996	0.210831	2
895	-0.352643	-1.11905	-1.17586	-0.577427	-0.58475	-0.84745	-0.798131	0.143939	0.558206	0.3834	-0.00980015	0.256414	9
896	-1.04753	1.2795	1.26279	-0.107301	1.3873	1.62506	2.75354	0.193939	1.99711	1.61899	-0.0677831	0.440879	0
897	2.47218	1.79383	1.01758	1.29298	1.38942	0.965598	0.888963	1.06258	0.607039	1.08065	0.643746	0.88747	0
898	0.348719	-0.105559	-0.0411791	0.561803	1.05146	0.719357	-0.24259	0.788037	-0.00385383	0.716216	0.664827	0.225268	3
899	-0.522845	-0.906454	-0.928577	-1.17414	-0.450513	-0.455391	-0.989895	-1.37336	1.232	1.411	0.446473	0.493862	0
900	-1.68366	-1.43281	-1.53616	-1.74006	-1.29161	-0.581843	0.209299	-2.0656	1.48029	-1.91488	-1.99885	-3.39131	0
901	-0.624797	-1.12814	-1.19376	-0.552635	-1.20179	-1.36825	-0.664758	-1.37289	0.744877	0.780903	0.347535	-0.462897	0
902	0.0489372	0.408207	0.509998	1.34622	-0.292215	0.493939	0.0251189	0.478608	-0.0401497	-0.194288	0.643629	0.177793	3
903	0.398531	0.262194	0.283642	-0.412603	0.0249167	-1.18858	0.280926	0.992674	0.527156	0.917815	0.873008	1.13627	11
904	0.498726	0.562119	0.665249	-1.12954	1.26568	1.03283	0.032424	0.671467	0.478707	0.302236	0.931122	0.680024	0
905	-0.488497	-0.315963	-0.337511	-0.457798	2.46166	1.90349	-0.506623	-0.784165	0.733161	1.15084	0.836104	-1.12835	0
906	0.576705	-0.367307	-0.338449	0.309982	0.790171	0.545033	-0.426215	0.678235	-0.470126	0.0454694	0.825268	0.210263	3
907	0.359727	-0.0648082	0.0378528	-1.07702	-0.144281	-0.582612	0.547048	-0.0250763	-0.186153	1.09756	1.12049	0.545352	11
908	0.506974	0.353084	0.529921	0.955676	-0.32037	-1.21694	-0.0816127	0.721397	0.178518	0.176632	-1.10778	0.112198	2
909	0.318502	0.105529	0.237616	0.819593	-0.0228027	-1.20326	0.184991	0.553284	-0.356396	0.481294	0.648361	0.015136	3
910	-0.429265	-0.160548	-0.311579	0.159987	-0.333717	0.271031	0.540288	0.481592	0.347415	-0.162725	0.766175	0.913414	11
911	0.807511	1.08599	0.477248	0.975898	-0.0827228	0.285788	0.140156	0.691569	-0.0259732	0.614192	0.691498	0.317884	0
912	-1.62403	-1.35211	-1.43872	-1.68511	-1.25847	-0.308634	-0.379134	-2.08526	-0.464598	-1.84198	-1.66637	-2.49417	0
913	0.199329	-0.502562	-0.445607	0.892791	0.76083	0.349766	-0.184227	0.45165	-0.480319	0.0240821	0.556902	0.0596749	3
914	0.554103	-0.195585	-0.0972621	0.608835	0.112494	-0.274218	-0.526057	0.673952	0.121989	0.40295	0.652044	0.107251	3
915	-1.54881	-1.17799	-1.21822	-1.70242	-0.874805	0.0911996	-0.00739999	-2.15034	-0.706933	-1.54689	-1.55497	-1.73988	0
916	-1.26162	-1.10707	-1.17432	-0.713974	-0.391388	0.482986	2.13105	-1.72701	1.22079	-1.86716	-1.67202	-2.27468	0
917	0.488057	0.444167	0.58528	1.51577	-0.358044	-0.902069	0.511229	0.442513	0.00025508	0.449259	0.722203	0.221917	3
918	-0.00155324	-0.547806	-0.519824	-0.418529	-0.482759	-0.47188	-0.419304	0.952545	-0.32101	0.841089	-0.996931	0.890183	10
919	-1.23017	-1.17926	-1.23384	0.407156	-1.90067	-1.45278	-1.0461	-0.0573547	-1.76581	-1.47945	-2.00959	-1.03312	0
920	-0.426582	-1.04349	-1.0827	-0.374815	-1.38125	-0.695916	-1.79545	-0.185825	1.01699	-0.633576	0.0250273	0.265293	9
921	0.229361	-0.455116	-0.372542	0.254778	0.491359	-0.052935	-0.36864	0.569253	-0.059513	0.427474	0.519233	-0.214995	3
922	-1.40499	-1.06279	-1.11856	-0.671864	0.332596	0.937134	2.00123	-0.911347	1.42825	-1.79843	-1.84041	-1.9692	0
923	0.678348	0.158302	0.273947	-0.133504	1.73065	1.40285	-0.507654	0.685566	0.203498	0.38304	0.918577	0.363137	0
924	1.39773	1.13601	1.09979	0.0444693	1.00178	1.40499	1.01667	0.681485	1.02528	1.44021	1.18497	1.49538	0
925	0.314494	2.2106	2.48179	1.61884	-0.263327	-0.520466	0.424303	0.609994	0.328721	0.190145	-1.20047	0.318215	2
926	1.03449	0.508395	0.675669	1.06694	1.0631	0.879449	-0.25413	0.747829	0.250313	0.737568	0.95298	0.429926	3
927	0.171733	0.77538	0.992265	1.0738	-0.594194	-0.133724	-0.528816	0.42931	0.178641	-0.184616	0.682924	-0.0155089	3
928	0.336632	-0.0148629	0.0682595	0.733816	-0.676453	-0.163613	-0.367832	0.605046	0.070706	0.179915	0.610281	0.0513824	3
929	-0.958527	-0.782669	-0.796062	-1.06145	-0.845938	-1.44031	0.374762	-1.50016	-0.000132106	-1.19863	-1.42353	0.109405	0
930	0.548461	0.479561	0.615047	1.21214	0.147157	0.364733	-1.0438	0.672728	-0.447864	0.596682	0.816805	0.176608	3
931	-0.521427	-0.779426	-0.83529	-1.36998	2.256	1.76792	-0.49545	-0.339656	0.339166	-0.652536	0.656069	0.216112	0
932	-0.293966	-0.733334	-0.721697	-0.188526	-0.457201	-1.76682	-0.555909	-1.578	0.768678	0.979606	-1.91147	-0.106175	0
933	0.513187	0.51744	0.480444	0.444475	-0.170152	0.484485	-0.217199	0.795117	-0.887797	0.85498	0.207675	0.328548	3
934	-0.642465	-0.539712	-0.498175	-0.554506	0.272756	0.210332	1.9678	0.0311323	1.13498	1.74142	0.70111	0.504486	0
935	-1.48434	-1.22599	-1.29216	-1.55447	-0.822869	0.40458	-0.496145	-2.07915	-0.369408	-1.16027	-1.50315	-1.40503	0
936	0.739892	0.00165167	0.0638274	-1.13998	2.04107	1.4903	-0.262431	-1.64075	-0.0976691	-1.24494	1.07792	-0.835693	7
937	0.515623	1.27434	1.59426	1.26196	-0.29247	-1.02621	-0.881128	0.555481	0.0840571	0.403652	0.667165	0.278079	3
938	-0.144961	-0.960595	-0.994398	-1.35984	-0.618839	-0.164449	-0.182045	-0.771164	-0.0929908	-2.11129	-1.58979	0.250858	4
939	-0.041375	-0.979475	-1.00386	-0.95294	-0.198386	-1.34404	-0.233407	-0.773529	0.221538	0.823106	-1.63666	0.148241	0
940	0.141778	-0.200287	-0.130929	0.903494	0.303431	0.191534	-0.394667	0.450153	-0.725764	0.34502	0.681768	-0.0800545	3
941	0.466165	0.300758	0.513024	0.848518	-0.13799	-0.517907	-0.135553	0.547988	-0.354946	0.156639	0.631215	-0.0534438	3
942	3.75741	2.96907	3.76848	0.909258	2.48919	2.88787	4.20312	1.22357	3.26055	2.24891	1.1523	1.44193	0
943	-0.405569	-1.06026	-1.09337	-0.317123	-1.14353	-0.564388	-0.869478	-0.0612928	0.840431	-1.3672	-1.66825	-0.132308	8
944	-1.66567	-0.61858	-0.47774	-0.821254	-0.777398	-0.347898	-1.1677	-1.94818	-1.87863	-2.45766	-1.97742	-2.65886	0
945	0.438692	0.19447	0.338425	1.02856	-0.0685326	-0.169238	-0.0973695	0.532655	0.069763	0.293388	-1.37422	0.0453389	2
946	-1.13941	-1.27827	-1.37843	-0.663987	-0.14302	0.501373	1.79818	-1.9373	0.968378	-1.81391	-1.54304	-2.06369	0
947	-0.265583	-0.796848	-0.815176	-1.40859	-0.843672	-1.34755	-0.361446	-0.598095	-0.216933	-2.11129	-1.5346	0.415031	4
948	0.466458	0.358202	0.508187	0.935629	0.568523	-0.0411662	-1.19228	0.729046	-0.330997	0.42509	-1.50152	0.142691	2
949	-0.277732	-0.848638	-0.85711	-0.770729	-0.267407	-0.678615	0.0459031	-1.10422	-0.0949892	-2.31961	-1.53292	0.728591	4
950	-1.30034	-1.25726	-1.32879	-1.78654	0.361162	0.181935	-1.4171	-2.03208	-0.834541	-1.93093	-0.161968	-2.59504	0
951	-1.63641	-1.22981	-1.28123	-1.71109	-0.987243	-0.255603	-0.0369253	-1.76196	-0.522059	-1.93414	-2.02679	-3.00335	0
952	-0.725562	-0.906514	-0.968147	-1.01268	-0.516117	-1.7855	-0.105171	-1.82881	-0.350592	-1.25396	0.45543	-2.41535	0
953	-1.00589	-0.662798	-0.669151	-0.018617	0.391001	1.16804	2.38361	-1.47108	1.51458	-1.26989	-0.294708	-0.793542	0
954	0.240585	-0.0153242	0.0661286	1.03367	0.00567363	-1.60002	-0.844514	0.64281	-0.919025	0.716449	0.571445	0.155581	0
955	-0.315796	-0.938933	-0.965249	-0.591206	-1.73719	-0.86561	-0.8538	0.544155	0.246933	0.886121	-1.55326	0.595183	8
956	0.637154	0.339351	0.52208	1.15352	-0.871239	-1.40282	0.308511	0.522095	-1.37052	0.431204	0.695701	0.276339	3
957	1.05175	0.149047	0.163059	-0.674133	-0.667893	-0.408012	0.203838	1.06618	0.4478	1.15605	0.883367	1.07186	11
958	0.67676	0.107002	0.25185	0.776688	1.06349	0.458631	-0.0613434	0.867719	-0.0794764	0.825529	0.90791	0.659338	3
959	1.00591	-0.0842536	-0.0596319	-0.302966	-0.145421	-1.16	0.0844208	0.477583	0.0767481	0.238936	0.982062	0.890741	11
960	-1.29477	-0.134705	0.0875433	-1.25293	-0.244705	0.127261	0.610858	-1.4056	0.400917	-0.90935	-0.790857	-1.04917	0
961	1.08008	0.452156	0.606226	-0.145719	1.82031	1.36946	-0.47366	0.901406	0.300915	0.85904	1.08854	0.564894	0
962	-1.53111	-1.18391	-1.23322	-1.6079	-1.23629	-0.0119538	-1.66282	-2.18062	-1.24372	-1.1708	-1.73947	-2.05081	0
963	0.248956	0.198204	0.382704	1.1079	-0.270328	-0.356901	-0.576244	0.424417	-0.479694	0.197043	0.592526	-0.181379	3
964	0.455003	-0.197609	-0.0785109	1.09199	-0.0866591	-0.14875	-0.663321	0.498073	-0.516033	0.194291	0.56612	0.00168961	3
965	0.399287	0.0784963	0.217352	0.990219	-0.387123	-0.218479	-0.376337	0.605365	-0.859286	0.578761	0.762256	0.215171	3
966	0.0319786	-0.380325	-0.338555	0.439326	0.541522	0.132968	-0.507479	0.603413	-0.950382	0.350675	0.550348	-0.072979	3
967	1.50702	1.03726	1.16684	-0.752548	2.21996	1.78111	-0.331656	1.00381	0.155292	0.988754	-0.757912	1.01834	0
968	0.191081	-0.519984	-0.491015	0.735973	0.652844	0.565083	-0.237629	0.556478	-0.115067	-0.0812826	0.597983	0.10919	3
969	-0.404151	-1.12794	-1.19491	-0.669604	-0.543332	-0.243274	-0.111103	0.710555	-0.220947	0.498529	-1.42055	0.453074	10
970	-0.301597	-1.04988	-1.10017	-0.29632	-0.741423	-1.19192	-0.786298	0.160072	0.97662	0.284438	-1.47901	0.161847	8
971	0.552207	0.806564	0.99772	1.17264	-0.416309	-0.0325813	-0.360908	0.598539	-0.0184753	0.302236	0.714245	0.100534	3
972	0.119747	-0.333206	-0.262357	0.848241	0.922646	0.548282	-0.966904	0.560018	-0.519204	0.255676	0.700437	0.244175	3
973	1.51633	1.00258	1.03635	-0.616605	2.31093	1.77889	-0.43244	0.849814	0.475627	0.936142	1.2795	0.772844	0
974	-1.22626	0.188206	0.447288	-0.443634	0.357143	1.08862	0.335275	-1.20526	0.468346	0.914418	-0.20671	0.47718	0
975	-1.17618	-0.539757	-0.464934	-1.79235	0.0413426	1.09878	1.97954	-1.802	1.20368	-0.852571	-0.888576	-2.15787	0
976	-0.254822	-0.765932	-0.763546	-0.237103	-1.02243	-0.463797	-0.271955	-0.00931542	-0.35453	0.339705	0.411289	-0.0476496	0
977	-1.0584	-0.0129139	0.0950012	-1.01451	0.30359	0.999177	1.56347	-1.33249	1.17413	0.0635851	-0.526989	-0.194845	0
978	-0.153117	-0.081278	0.0188246	0.628577	0.68584	0.280534	-0.667469	0.590166	-1.01385	0.469155	0.57698	-0.0550314	3
979	0.0579868	0.168776	0.286071	0.951206	-0.176283	0.187215	-0.5216	0.522503	0.220276	0.0954943	-1.28525	-0.261342	2
980	-0.874089	0.862713	1.09942	0.382637	0.397339	1.16485	2.19278	0.0425958	1.50634	-0.124748	-0.520784	-0.414912	0
981	0.278171	-0.398134	-0.365745	0.670163	0.743069	0.55201	-0.215621	0.666134	-0.150276	0.482561	0.702169	0.334231	3
982	0.177869	0.761573	0.917452	1.1653	-0.33972	-0.904093	-0.556766	0.539202	-0.0955561	-0.179455	-1.1332	0.100099	2
983	0.346391	-0.00124959	0.133654	1.01502	0.490187	-0.188758	-0.225128	0.709024	-0.473836	0.426794	-1.4386	0.263879	2
984	0.406687	-0.0562385	0.0501049	1.06237	0.732015	0.436071	-0.30722	0.634086	0.201843	0.223157	-0.978912	0.209695	2
985	-1.58248	-1.36428	-1.45994	-1.66785	-0.596835	0.211614	-0.0607377	-1.89542	-1.1116	-2.14467	-1.7853	-2.44917	0
986	-0.855435	-1.23804	-1.33473	-1.02554	-1.3063	-0.128957	-0.553036	-1.65957	-1.58218	-1.92129	-1.59688	-2.27163	0
987	0.522391	0.682258	0.866313	1.16402	0.41101	-0.24898	-0.0891047	0.709442	-0.198053	0.336651	0.544565	0.315734	3
988	-1.34472	-0.836141	-0.821632	-1.02001	-0.103515	0.330326	1.22444	0.41423	0.42912	0.106878	-0.67605	0.413863	0
989	0.0757472	0.350287	0.392654	1.36527	-0.562594	-0.224095	-0.0884564	0.701047	0.426935	0.322367	-1.28275	0.337782	2
990	-1.26619	2.28182	2.53327	-0.449102	0.720457	1.32368	1.79599	0.76648	1.37957	1.29528	-0.160248	0.656016	0
991	-0.417872	-0.696839	-0.703095	-1.29804	1.41095	1.08317	-0.0738057	-0.997516	0.167926	-1.30704	0.550596	0.237435	0
992	0.441036	0.0999948	0.260949	0.932987	-0.0903895	0.243083	-0.737294	0.642728	-0.378779	-0.0997195	0.598048	-0.0261634	3
993	-0.240423	-1.04713	-1.08988	-0.826944	-0.882044	-0.0299273	-1.15951	0.248334	-0.488164	-0.122005	0.452826	0.467953	5
994	0.365385	-0.288989	-0.216779	0.843994	0.620818	0.176707	-0.703259	0.550322	-0.441022	0.14986	0.606385	-0.0387775	3
995	0.106226	-0.679982	-0.631649	-1.51847	2.36691	1.87644	-1.79215	-0.394796	0.833589	0.0217968	0.664771	0.262817	0
996	-0.309306	-0.711702	-0.739127	-1.54612	2.33786	1.8292	-1.84729	-0.943029	1.42153	-0.824584	-1.3238	0.425473	0
997	0.236237	0.475381	0.659965	0.831114	0.305331	-1.02237	-0.116851	0.620003	-0.169674	0.871091	0.685283	0.108329	3
998	-0.175626	-0.754446	-0.777311	-1.13579	-0.136094	-0.744771	-0.0221001	-0.569143	-0.205029	-1.14361	-1.72966	0.78314	4
999	-1.68514	-1.43057	-1.52335	-1.95743	-1.73663	-0.695197	0.0377307	-1.73099	-0.739358	-2.47107	-1.86114	-3.07622	0
1000	-1.53433	-0.660968	-0.562887	-1.5489	-1.01449	-0.186801	-0.359311	-1.78339	-0.363877	-1.4689	-1.27902	-1.23102	0
1001	1.46375	0.934559	1.05645	0.0274743	2.14003	1.74691	-0.724786	0.761256	0.177092	0.926329	1.14105	0.83465	0
1002	0.871214	0.40105	0.469641	0.88277	1.15746	0.917037	0.0833344	0.845533	0.063066	0.635203	0.85204	0.519837	3
1003	-1.57815	-1.36223	-1.45887	-1.64492	-1.69238	-0.447876	0.1348	-2.0346	-0.939323	-1.84826	-1.7238	-2.32117	0
1004	0.362008	0.328416	0.408337	0.943188	0.0513232	-0.303568	-0.452356	0.740444	-0.0538088	0.183185	-1.0322	0.190515	2
1005	0.146526	-0.556063	-0.530563	0.501793	0.730466	0.357657	-0.0869356	0.40597	-2.4701	0.146937	0.602107	-0.155112	3
1006	-1.41886	-0.0655373	-0.330117	-0.390909	0.080626	-0.0112724	1.25576	-0.0405663	0.577987	-0.789952	-1.48379	-0.653719	0
1007	-1.51721	-1.43529	-1.55295	-1.7082	-1.75254	-0.118407	-1.54756	-2.26261	-1.35281	-2.35672	-0.474028	-3.34291	0
1008	0.640114	0.360285	0.539617	1.02111	0.432965	0.368793	-0.450178	0.737135	-0.147694	0.776185	0.690229	0.288949	3
1009	-1.65825	-1.3737	-1.46507	-1.6535	-1.194	-0.0478801	-0.410058	-1.7096	-1.9887	-1.75251	-1.63482	-2.07933	0
1010	-0.251323	0.0849979	0.0757812	1.44381	-0.362431	-1.34633	0.0635695	0.446093	0.370349	-0.078683	0.649054	0.255341	3
1011	-1.49675	-1.33858	-1.42972	-1.51298	-1.90991	-0.247333	-1.69263	-1.96564	-1.56509	-1.2271	-1.65515	-1.22991	0
1012	0.445121	0.413756	0.502967	-1.15692	1.12986	0.975567	0.00998137	-0.664767	-0.17246	-0.062623	0.955033	1.17036	0
1013	-1.44482	-1.29841	-1.40871	-1.69376	-1.02271	-1.13473	-0.164728	-1.86227	1.98067	-1.08709	1.02982	-2.14121	0
1014	0.364352	0.124246	0.237936	0.669185	0.794638	0.697586	-0.35458	0.652008	-0.362799	0.122644	0.665608	0.125802	3
1015	-1.65906	-1.51855	-1.65887	-1.61925	-1.29051	-0.264342	-1.37891	-0.399918	-0.625615	-1.27218	-0.514976	-0.784315	0
1016	1.5731	0.268398	0.332161	0.486724	1.5356	1.283	-0.160713	0.962682	0.200107	0.765351	1.00153	0.721806	3
1017	-0.073134	-0.590208	-0.596192	-0.550769	-1.01718	-0.117912	-0.308444	0.496824	-0.0934361	0.0487942	0.503331	0.463574	11
1018	2.45712	2.39499	1.44206	1.29169	1.55015	1.15882	1.0825	0.94894	0.71199	0.860196	-0.672539	0.805644	0
1019	-0.385049	-1.03762	-1.08099	-1.12746	-0.149801	-0.981345	-0.692478	-1.10417	-0.172497	-1.74342	0.298195	0.0635608	5
1020	-1.68332	-1.36981	-1.44943	-1.79526	-1.32549	-1.12994	-0.952475	-2.29052	-1.22272	-1.90848	-1.85698	-2.42543	0
1021	-1.54496	-1.30865	-1.39371	-1.63064	-1.26626	-0.178838	0.673181	-1.96389	0.283522	-1.64283	-1.73947	-2.03554	0
1022	-0.23996	-0.503604	-0.460885	-0.64417	2.64017	2.03247	-1.44806	-0.829843	0.730877	1.37373	0.847915	-1.10786	0
1023	0.401676	-0.128754	-0.0688797	-0.533326	2.50403	2.0066	-0.491299	0.245605	0.540715	1.31257	-1.2038	-0.257233	0
1024	2.31342	1.20891	1.32256	-0.0449422	2.00259	1.47756	0.514062	0.766677	0.218109	0.845421	1.20415	0.69181	0
1025	-1.32864	-0.561479	-0.577973	-0.362528	0.396711	1.01118	2.03825	0.373717	1.44514	-0.110448	-0.542335	0.581957	0
1026	0.246135	-0.658587	-0.673327	-0.964882	2.25244	1.81916	-0.770353	0.214184	0.487493	0.0839436	0.809755	0.685319	0
1027	0.00550779	-0.719141	-0.743879	-1.07311	2.33184	1.78557	-1.16052	0.0402679	0.156532	-0.0073374	0.838125	-0.376343	0
1028	0.648779	-0.220164	-0.139367	-1.02001	2.54945	2.01022	-1.49131	0.364095	0.143213	0.1381	-1.1322	0.874981	0
1029	0.264204	0.14079	0.257731	-0.327819	-0.803896	-0.417871	0.0498047	0.813591	-0.117184	0.838122	0.872557	0.813239	11
1030	0.319967	0.469801	0.537741	-0.848697	0.322836	0.0231148	-0.0445524	0.691532	0.229141	0.365923	-1.30043	0.893125	10
1031	-0.074429	-0.508424	-0.530052	-0.0303228	-0.292708	-0.125881	0.279725	0.925074	0.0696832	0.748803	-0.951064	1.16387	10
1032	-0.342205	-0.91971	-0.940872	-0.822672	-0.747797	-1.23538	-0.776043	-0.0624304	-0.227679	-0.551156	-1.45858	0.355459	4
1033	0.392303	0.288246	0.396021	1.22502	0.119073	-0.0345668	-0.0377335	0.539739	0.0647945	0.285664	0.577717	0.0102728	3
1034	-0.276098	-1.04204	-1.09225	-0.961451	-0.980581	-0.59627	-0.751773	-1.87043	-0.251463	-1.4689	-1.61842	0.036658	4
1035	-1.37617	0.270853	0.571025	-0.880305	-0.107887	0.655562	-0.433225	-1.6598	-0.00489152	0.141057	-0.558514	-0.309452	0
1036	0.303856	0.0714292	0.160396	0.896657	0.960712	0.555341	-0.484571	0.496135	0.179584	0.560123	0.673592	0.043236	3
1037	-0.311094	-0.951371	-0.968765	-0.77469	-0.534567	-1.30227	-0.202174	0.00907272	0.146945	-1.93414	0.318223	0.379343	5
1038	0.0751306	0.111719	0.183835	1.17916	0.270141	-0.0316139	-1.08811	0.488995	-0.238121	0.402599	0.705665	0.144133	3
1039	-0.0724093	-0.538701	-0.5315	-1.10291	0.919888	0.706089	0.342845	0.355268	0.236976	-0.0126968	-1.2655	0.882579	6
1040	0.653573	-0.0332074	0.0792545	0.983642	-0.767076	-0.389069	-0.785507	0.582079	0.101024	0.392704	0.677113	0.203608	3
1041	-1.30542	-1.11646	-1.18157	-0.996436	-0.30893	0.62583	1.91774	-1.97527	1.21485	-1.37954	-1.57748	-2.54394	0
1042	-1.60934	0.402553	0.785235	-1.04426	-0.0520618	0.710953	-0.2744	-1.08302	0.547418	0.22094	-0.69855	-0.349449	0
1043	-1.68363	-1.40244	-1.48493	-1.75167	-0.88144	-0.513092	-0.173275	-1.71983	-0.950614	-2.39716	-1.5705	-2.55478	0
1044	1.42998	1.12592	1.06738	-0.182133	1.99606	1.61536	-0.132962	0.841136	0.26701	0.924033	-0.875596	0.606017	0
1045	0.592676	0.508409	0.726191	1.03192	-0.261546	-0.570979	-0.870918	0.619628	-0.0944822	0.182719	0.651585	0.0983549	3
1046	0.116432	0.987242	1.17091	0.96886	-0.408566	-0.0967812	-0.662901	0.629919	-0.314478	0.488863	0.682736	-0.00723688	3
1047	0.569181	0.192432	0.244627	-0.488036	0.103691	0.347436	0.0644711	1.01059	0.00271778	1.03396	-0.881399	1.23222	10
1048	0.556354	0.797131	1.02346	1.1616	-0.118751	-0.345726	-0.336508	0.735412	0.0698391	0.519918	0.738449	0.525058	3
1049	0.262847	-0.289793	-0.221808	0.797132	0.901905	0.45411	-1.34839	0.583947	-0.137911	0.267058	0.640644	0.179369	3
1050	0.671102	0.866626	1.10281	1.09117	-0.15919	-0.525777	-0.665953	0.839453	-0.0473398	0.727541	0.702479	0.316065	3
1051	0.993193	0.192878	0.272967	-0.534232	1.78211	1.32778	-0.302272	0.832836	-0.0107909	0.870901	0.980397	0.570184	0
1052	0.712666	0.282205	0.446713	-0.101786	1.61828	1.32175	-0.729747	0.900503	0.0210026	1.08609	0.894523	0.51136	3
1053	-1.535	1.38088	1.72117	-1.14419	-1.26302	-1.4407	-0.910008	-2.11942	-0.696272	-2.60394	-2.00744	-2.71281	0
1054	0.143427	0.869914	1.00386	1.29039	-0.412193	-0.398323	-0.133914	0.653765	-0.524316	0.388424	0.787526	0.463986	3
1055	-0.454055	-1.20081	-1.2776	-0.264789	-1.4517	-1.26254	-1.14213	0.413731	0.386967	0.285256	0.0436924	0.139797	9
1056	0.363088	0.248745	0.357496	1.08181	0.0719155	-0.888062	0.104224	0.789485	-0.236715	0.420301	-1.11162	0.349134	2
1057	0.706762	0.212963	0.276163	0.20346	1.66515	1.30598	-0.442522	0.852654	0.223571	0.9855	0.90883	0.457512	3
1058	0.19734	-0.242644	-0.151108	0.574171	0.894108	0.833756	-0.318121	0.693354	-0.138455	0.652618	0.655585	0.271274	3
1059	-1.16118	-1.00285	-1.03787	-0.828373	-0.444666	0.705783	2.01496	-1.87648	1.39562	-1.338	-1.04157	-2.16628	0
1060	0.600431	-0.206997	-0.130332	0.817463	-0.674659	-0.361907	-0.261572	0.68829	0.205173	0.484141	0.661804	0.161243	3
1061	1.99893	2.79014	1.31342	1.48009	0.0699484	0.57905	0.463161	0.929853	0.344548	0.730745	1.03761	0.708058	0
1062	0.310824	-0.417267	-0.335551	0.224498	0.555922	0.397964	0.0342955	0.656998	-0.346598	0.565251	0.634171	0.0182811	3
1063	0.00359602	-0.196106	-0.100501	-0.768102	-0.159263	0.506665	-0.57176	1.09025	0.331904	1.23914	0.848751	0.783414	11
1064	0.200609	-0.60525	-0.578677	0.827013	0.674908	-0.0945201	-0.308772	0.508273	-0.16865	0.0498993	0.647407	-0.0825185	3
1065	1.31661	0.597186	0.6638	0.322495	1.36104	1.09093	-0.276518	0.934708	0.448889	0.863653	1.01284	0.556648	3
1066	0.0992426	1.28609	1.21225	-1.09888	1.79232	1.50298	2.33673	0.669196	1.45229	0.176632	-0.642385	0.643784	0
1067	-1.45303	-0.693402	-0.623402	-1.66785	-0.699081	0.103223	-0.109277	-1.782	-0.147258	-0.854149	-1.6739	-1.77313	0
1068	0.291368	-0.550841	-0.630796	-1.38789	0.173643	-0.737657	0.520882	-1.2842	0.165039	-1.02204	0.848466	-1.45508	0
1069	0.424277	0.0682006	0.179168	1.07933	0.653497	0.0681969	-0.588803	0.560496	-0.140021	0.596955	0.668358	0.288092	3
1070	2.79706	1.86921	0.80893	-0.452249	1.07379	0.463371	1.21007	0.630968	1.13453	3.2283	1.26161	1.53938	0
1071	-1.62494	-1.35842	-1.45039	-1.81562	-1.17382	0.141074	-0.805836	-1.62588	-1.54631	-0.824584	-1.75727	-1.94558	0
1072	0.211462	-0.714588	-0.722528	-0.844293	1.39706	1.01984	-0.243058	0.399457	-0.144007	-0.314123	-0.44615	0.648027	0
1073	0.364691	-0.627329	-0.606846	-0.800322	-0.200526	-0.30153	-0.310478	0.196378	-0.45604	-0.314989	0.676106	0.478662	11
1074	-0.474652	-1.0415	-1.08099	-0.460993	-1.40608	-1.10892	-0.854864	-0.0358808	0.748284	-0.652536	0.180384	-0.0127419	9
1075	0.162514	0.355866	0.516753	1.09981	0.612845	0.654835	-0.243345	0.544585	-1.03761	0.255252	0.681148	-0.038518	3
1076	-1.64039	-1.17622	-1.21065	-1.75457	-1.84251	-1.08722	-0.0133927	-1.72333	-2.30493	-2.32973	-1.57399	-2.42543	0
1077	0.198312	-0.337714	-0.26338	0.255859	0.235587	-0.0420427	-0.536709	0.598232	-0.280581	0.438276	0.583279	-0.150021	3
1078	0.833273	0.862936	0.9482	0.896783	0.351036	0.374302	0.971477	0.389958	0.631443	0.380153	0.888611	1.81122	0
1079	-0.081459	-0.503038	-0.496491	-0.314635	-0.437346	-0.883887	-0.386573	0.88947	-0.00244421	0.815179	0.500936	1.01291	11
1080	0.37573	0.332552	0.241388	0.971927	0.125553	0.500086	0.304738	0.502805	0.34137	0.0781041	0.64082	0.150491	3
1081	0.367065	-0.346492	-0.275995	0.756895	0.349675	0.552333	-0.61498	0.480935	-0.283617	0.065753	0.608557	-0.137874	3
1082	0.140359	-0.350465	-0.304697	-0.451461	-0.77666	-1.27317	-0.261485	0.821433	0.141074	0.848555	0.738329	0.909693	11
1083	0.00911536	0.487565	0.567807	1.15097	-0.0398498	-0.256173	-0.0624234	0.691169	0.0439418	0.4227	0.649861	0.138554	3
1084	0.197078	-0.332611	-0.290378	0.282796	0.0342899	-0.057695	-0.436595	0.846354	-0.289574	0.503779	-1.05284	0.285514	2
1085	0.752858	-0.308137	-0.280917	-0.932883	0.840473	0.823463	-0.00872094	-0.92379	0.215431	-0.289398	0.884072	0.242541	0
1086	0.56434	-0.0557029	0.0402393	0.625498	1.18045	0.588562	-0.55249	0.932931	-0.00767828	0.968181	0.879542	0.523279	3
1087	0.0740667	2.21949	2.5983	-0.187538	-0.313156	-0.088059	0.254139	0.969252	-0.136699	0.820676	0.620863	0.707957	0
1088	0.0719546	-0.518169	-0.491356	-0.458596	-0.206181	-1.70293	-0.242331	0.789229	0.0815917	0.608579	0.655471	0.848214	11
1089	1.0788	0.470039	0.570322	-0.76028	0.396617	0.0948479	0.13549	1.01357	0.361973	1.16843	1.07239	1.01039	11
1090	1.04219	-0.0298748	0.0348483	-1.1337	2.05643	1.65311	-1.80966	-0.681752	1.8795	-1.02763	-1.18949	0.218739	0
1091	-0.370295	-0.73018	-0.75319	-1.25293	-0.635616	-0.522354	-0.320929	-1.72575	-0.150974	-1.50611	0.670762	-2.35944	0
1092	-0.497654	-1.01506	-1.0469	-0.991091	-0.868697	-1.54294	-0.650546	0.116436	-1.65159	-0.119953	-0.135166	0.531378	5
1093	0.254013	0.353485	0.483747	1.34237	-0.240995	-1.07024	0.0250941	0.46418	-0.152217	0.350299	0.668025	0.138347	3
1094	0.365246	-0.579451	-0.555216	-0.592202	-0.82744	-1.09435	-0.477339	0.901969	-0.386852	0.826938	0.602139	0.829588	11
1095	-0.397398	-1.09204	-1.14017	-0.362528	-0.0734081	-0.348118	-0.964123	0.22237	0.719991	0.529203	-1.68908	0.237253	8
1096	-1.65619	-1.45486	-1.57213	-1.82435	-1.57659	-0.788456	0.279234	-1.76953	-0.221457	-2.57427	-1.81371	-3.22861	0
1097	0.781811	0.550276	0.64914	-0.693746	1.56561	1.26138	-0.0620548	0.899752	0.291531	0.799905	1.02972	1.09488	0
1098	0.11617	-0.654957	-0.647779	0.597273	0.852313	0.457691	0.0105741	0.482819	-0.163134	0.319244	0.561429	-0.0300036	3
1099	-0.37751	-0.912048	-0.953551	-1.29322	1.09224	0.658897	0.00138751	-0.272151	-0.272424	-0.965948	0.639026	0.492275	0
1100	-0.211007	-0.537942	-0.510853	-0.435144	1.33115	1.03372	-0.485021	-1.03638	-0.334547	-2.16475	0.591388	0.304894	0
1101	0.142132	0.306754	0.481488	-0.72864	-0.31658	-0.638481	0.00463916	0.261281	-0.559821	1.47701	-0.70317	0.771733	10
1102	-1.42029	-1.13855	-1.17605	-1.6535	-1.41971	-0.0979646	0.539256	-2.22886	-0.109841	-2.1313	-1.70442	-2.67031	0
1103	-1.6211	-1.41468	-1.52312	-1.64206	-0.848688	-0.885548	-0.178005	-2.12894	-1.50062	-2.57427	-1.81985	-2.88162	0
1104	0.231381	-0.55706	-0.520697	-1.04048	2.20251	1.69653	-0.368384	-0.564245	-0.157815	-0.321074	0.825766	0.549177	0
1105	-0.0362721	0.490675	0.590905	1.13969	-0.227449	-0.439311	0.277332	0.502589	0.192638	0.0303327	-1.54134	0.0404235	2
1106	-0.0750456	0.933026	1.08457	1.48475	-0.107867	0.696979	0.342171	0.447759	-0.0393246	-0.276893	0.627337	0.417509	3
1107	0.621105	2.96907	3.76805	0.587743	1.47952	1.97955	2.84755	0.826977	2.13908	1.96506	0.651155	1.81911	0
1108	-1.64298	-1.3721	-1.46603	-1.8069	-1.29309	-0.364169	-0.152512	-2.14917	-0.941111	-1.58301	-1.91781	-2.5803	0
1109	-0.233655	-0.804451	-0.801112	-0.166705	-1.19044	-1.78357	-0.787021	0.436279	1.22638	0.906131	0.309197	0.574962	9
1110	-1.5976	-1.46865	-1.59565	-1.84179	0.854688	0.691685	-0.87113	-1.88172	-2.11768	-1.92129	-0.610018	-1.85802	0
1111	-0.0310612	-0.570986	-0.539683	-0.0472269	-0.512349	-0.419342	-0.361678	0.62561	-0.191546	0.615522	0.532344	1.15472	11
1112	-1.57377	-1.44633	-1.56573	-1.66498	-1.55083	-0.498655	-0.573581	-2.03184	-1.49492	-2.15805	-1.67958	-1.99577	0
1113	-0.27044	-0.968941	-1.01562	-1.53226	0.93897	0.630241	-0.230369	0.0904472	-0.0257885	-0.0677273	-1.72185	0.306404	6
1114	-0.00122952	-0.114798	-0.0227263	0.319825	0.208343	-0.313164	-0.850222	0.661674	-0.490477	0.506544	0.601279	-0.12736	3
1115	0.74185	0.131581	0.272327	1.49843	-0.133832	0.111318	-0.235488	0.50887	0.169811	0.287704	0.704871	0.196318	3
1116	0.305829	0.323863	0.464633	1.0006	0.418924	0.145196	-0.867986	0.498035	-0.981128	-0.174327	-1.59156	-0.0759648	2
1117	0.782135	0.0915739	0.181129	0.551717	1.57803	1.17357	-0.503331	1.00685	0.122732	0.794044	0.889622	0.557379	3
1118	0.12983	1.19829	1.42985	1.04113	-0.906599	0.359877	-0.728917	0.570827	-0.552016	0.0608669	0.657743	0.0730801	3
1119	0.294174	-0.422028	-0.38782	-1.05186	0.598906	0.227302	-0.00469848	-0.66354	-0.697751	-1.00912	0.749416	0.615009	0
1120	0.157503	-0.39983	-0.380745	1.16273	0.0349967	-1.36039	-0.323372	0.50934	-0.0224061	0.0614112	0.512636	0.44102	3
1121	0.035216	-0.455756	-0.426238	0.491015	0.891469	0.195031	-0.322181	0.584209	-0.348133	0.43995	0.531865	-0.0134956	3
1122	-0.212996	-0.904341	-0.942769	-0.580353	-0.333586	-1.755	-0.0947728	0.0676637	0.504855	0.173335	-1.39562	0.281546	8
1123	1.63643	1.42439	1.45661	0.0438256	1.87115	1.43663	0.349189	0.92131	0.435878	0.752808	1.08258	0.679816	0
1124	0.635566	0.400455	0.579271	1.0811	-0.685059	-1.74225	-0.0616524	0.657033	-0.114539	0.481294	0.799833	0.188571	3
1125	1.01697	0.692063	0.783019	-0.388784	0.33608	0.273678	0.48622	1.064	0.173779	0.938749	0.866492	0.766527	11
1126	0.368638	0.153139	0.267831	0.104927	1.30887	0.92757	0.200971	0.603891	-0.0050477	0.290145	0.785212	0.258554	3
1127	0.499604	0.342639	0.538274	1.00885	0.0398307	-0.533452	-0.559089	0.74601	0.116646	0.600759	0.703638	0.249418	3
1128	-1.33741	-0.762703	-0.721079	-1.65637	-0.222623	0.577917	1.09918	-1.80543	0.668499	-0.156271	-1.06791	-1.51714	0
1129	0.259964	-0.429928	-0.362399	0.517226	0.0442004	-0.212101	-0.155576	0.547445	-0.430414	0.219607	0.575097	-0.199597	3
1130	1.20299	0.44918	0.534822	-0.86659	1.34712	0.878234	0.499715	-1.25358	-0.108291	-0.962429	-0.849302	-0.637126	7
1131	0.360004	-0.0264975	0.047825	0.900933	-0.39549	-1.31769	-0.61104	0.450039	-1.44743	0.179447	0.639174	-0.11899	3
1132	0.314031	-0.0112922	0.118653	0.509167	0.232681	0.336664	-0.42622	0.579373	-0.4718	0.683625	0.667304	0.036422	3
1133	-1.67464	-1.42324	-1.52819	-1.6736	-0.910839	-0.269081	-1.09879	-1.91462	-0.234058	-2.43416	-1.83422	-2.62483	0
1134	-0.335823	1.7087	1.93229	0.648514	-0.241089	-0.527917	1.35691	0.582769	0.469103	0.55611	0.585493	-0.01778	3
1135	0.423229	-0.177613	-0.0522593	0.682999	-0.158249	-0.0615783	-0.529346	0.557257	-0.353431	0.290145	0.66661	-0.0274414	3
1136	0.132836	-0.712401	-0.709913	-0.991091	-0.132756	0.387673	-0.305042	-0.215625	-0.366826	-0.686362	0.748855	0.466314	5
1137	1.99745	-0.330543	-0.341006	-0.970056	2.63194	2.05588	-0.379482	-0.786037	1.11309	-0.139306	1.09404	0.62524	7
1138	-1.43975	-1.11384	-1.19921	-0.720045	-0.245537	0.315984	2.20296	-1.8867	1.34688	-1.36474	-1.46325	-1.83035	0
1139	0.0318089	-0.71011	-0.724382	-0.143892	-0.565893	-0.396758	-0.214267	0.774716	-0.00527546	0.449259	0.759771	0.821456	11
1140	-1.17284	-1.01744	-1.06702	-0.698449	0.0282263	0.595403	2.08558	-1.58715	1.40217	-2.01213	-1.08336	-1.81574	0
1141	-0.425688	-1.01079	-1.0579	-0.388784	-1.27388	-0.545216	-1.16147	0.343509	0.571874	0.107905	0.18169	0.270221	9
1142	-0.661166	-0.469459	-0.488458	-0.689077	-0.101621	-1.48318	0.0656348	-0.250121	1.42235	1.12731	-1.49665	1.1383	0
1143	-0.0211328	0.505702	0.486176	1.24892	-0.0955478	0.100983	-0.21902	0.572857	-0.0400794	0.53247	0.717054	0.223594	3
1144	0.565604	-0.275897	-0.197304	0.847755	-0.374138	-0.101335	-0.556733	0.572199	-0.182226	0.423042	0.709568	0.122211	3
1145	-0.287753	-0.668823	-0.649292	-1.17632	0.165222	-1.69553	0.159681	-0.099088	0.168028	1.83618	0.606984	0.850312	0
1146	-1.54707	-0.587009	-0.474586	-1.64206	-0.60517	-0.17631	0.296553	-2.06064	0.0609842	-1.58863	-1.54134	-2.60616	0
1147	-0.225438	0.458301	0.503393	1.0631	-0.458786	-0.0900451	-0.53778	0.506396	0.0459767	0.176632	0.630676	-0.0732499	3
1148	0.447696	0.307944	0.415433	1.29345	-0.634042	-0.140129	-0.143976	0.458278	-0.120054	0.361492	0.722747	0.0762279	3
1149	0.426112	2.56768	2.49423	0.905795	1.45429	0.981166	1.377	0.913068	0.689815	0.986477	1.0618	0.709564	0
1150	0.805584	0.532586	0.68302	0.998895	-0.298557	-1.02301	0.0245447	0.706659	-0.0631924	0.575406	0.728495	0.187597	3
1151	0.0554123	-0.827913	-0.83154	-0.900579	-0.921253	-0.446889	-0.653449	-0.723094	-0.698307	-0.300391	0.598176	0.0847093	5
1152	0.331375	-0.321319	-0.262848	0.783095	1.01187	0.97519	-0.350041	0.504903	-0.0136272	0.247137	0.646624	0.273549	3
1153	0.0385616	0.961399	1.06746	1.4009	-0.532688	-0.173361	-0.304228	0.365017	0.207463	0.142531	0.758122	0.210263	3
1154	-0.0261432	-0.105038	-0.143991	-0.591206	-0.586249	0.213441	0.087584	0.779955	-0.17594	0.587912	0.73598	0.143103	11
1155	1.11371	0.879168	1.03379	-0.0868009	1.58848	0.990876	0.384902	0.999585	0.338445	1.14808	1.03886	0.703522	3
1156	-0.0219653	-0.36756	-0.324577	0.756316	0.6237	0.296794	-0.240049	0.653396	-0.270707	-0.065171	0.616281	0.245806	3
1157	-1.56597	-1.15224	-1.18903	-1.55726	-1.72106	0.264506	-0.57693	-1.7633	-0.861676	-1.387	-1.62386	-1.60519	0
1158	0.486038	0.291504	0.447736	0.936098	-0.0937572	-1.40689	-0.103863	0.514305	-0.332466	0.313748	0.635805	0.0483664	3
1159	-0.39487	-1.03753	-1.08577	-0.414818	-0.21913	-0.562517	-0.971462	0.196201	0.835716	0.365555	0.172237	-0.0243777	9
1160	0.271033	0.132831	0.264742	0.963449	-0.746515	-0.92355	-0.273445	0.523428	-0.439662	0.287297	0.592981	0.00856361	3
1161	0.432865	-0.478371	-0.460843	-0.216948	-0.987716	-0.773465	0.104607	0.74701	-0.0845655	0.534542	0.857899	0.943974	11
1162	-1.08123	0.932788	1.2016	-1.12333	0.309328	1.22793	1.75194	-1.33296	1.26047	0.00852756	-0.611958	-0.499012	0
1163	-0.200894	-0.76126	-0.752594	-0.355815	-1.08279	-1.72962	-0.263901	-0.467288	-1.96819	-1.397	-1.40142	0.303045	4
1164	-1.02736	-0.414842	-0.354643	-0.910126	0.210651	1.03007	2.29847	-0.656982	1.68465	-0.422	-0.639505	0.675428	0
1165	0.0855523	-0.0872441	-0.0539	1.12087	1.06352	0.803394	-0.281901	0.688499	0.278161	0.378706	0.790536	0.334878	3
1166	0.428594	-0.433514	-0.372989	0.616908	0.525117	-0.923522	-0.353735	0.698843	-0.0856529	0.654388	0.775557	0.0557699	3
1167	-0.995466	-0.694994	-0.722634	-0.954635	0.218257	0.9848	2.62837	-1.53621	1.78116	-2.23194	-1.13921	-1.531	0
1168	-1.05021	-0.221339	-0.141647	-0.853129	0.742158	1.03616	2.72577	-0.12935	1.91344	1.20511	-0.792505	0.735706	0
1169	0.21268	0.0399624	0.151042	1.02022	-0.831808	-1.04928	-0.582332	0.478462	-0.285778	0.125659	0.65675	-0.0702742	3
1170	0.398978	0.758657	0.877073	1.26652	-0.500049	0.292741	0.140562	0.525889	0.319227	0.234149	0.663346	0.0829313	3
1171	-1.34973	0.322688	0.122936	-0.603267	0.337514	1.37797	2.71789	-1.34729	1.92627	-1.10295	-0.627345	-1.12638	0
1172	3.2861	1.74841	0.309318	1.24482	1.43357	1.07343	0.213555	1.08332	0.308606	1.10218	1.01986	0.883142	0
1173	0.103343	-0.59607	-0.578229	-0.465012	-1.0459	-1.72536	-0.241887	0.62285	-0.225151	0.247137	0.743562	0.600504	11
1174	-0.477165	-1.0598	-1.10642	-0.839916	-1.17912	-0.176242	-0.927388	-0.212447	-0.545216	-1.13536	0.0508998	0.08759	5
1175	-0.105664	-0.556242	-0.510043	-1.17414	0.893706	0.382334	-0.175874	0.0373734	-0.966007	-0.316723	0.67329	0.348976	0
1176	-0.601225	-1.05895	-1.10377	-0.973524	-0.905434	-0.0628062	-1.4774	0.238283	-0.700335	-0.305514	-0.0304671	0.423164	5
1177	0.220142	-0.5211	-0.508339	0.276813	1.05974	0.33773	-0.453687	0.658884	-0.235512	0.444618	0.717954	0.225825	3
1178	0.788471	-0.131209	-0.0876947	-0.729877	-0.19747	0.123687	-0.0716436	-0.344394	0.195673	-0.202563	-1.09264	0.894077	6
1179	0.654205	0.663304	0.701217	0.499085	0.590656	0.782202	0.648765	1.16201	0.848955	1.2866	0.94426	1.742	11
1180	-1.14501	2.96907	3.7682	1.13858	0.381958	1.10206	2.47284	0.599792	1.76265	0.454199	-0.97049	0.303718	0
1181	1.20616	2.63404	2.7944	1.49243	0.730502	0.511752	0.443559	1.03915	0.442051	1.23248	1.1069	0.861381	0
1182	0.640777	-0.17617	-0.162976	-0.93619	2.60843	2.08123	-2.16508	-0.244007	0.806896	-0.0296046	0.936152	0.938975	0
1183	2.28604	2.96907	3.4225	-0.304183	1.37449	1.01981	0.118534	1.12714	0.539568	1.16766	1.22089	0.94174	0
1184	3.11949	1.99009	1.04867	1.49749	0.926618	0.944363	1.04728	1.13264	0.731196	1.24459	0.970894	1.02875	0
1185	-0.0352855	-0.623862	-0.620654	-0.037021	-0.691973	-1.56655	-0.693845	0.32745	-0.738976	-0.330728	-1.59688	0.760346	0
1186	-1.05974	-0.741889	-0.741876	-0.666228	0.365289	1.02323	2.36112	-0.229392	1.59597	-0.23968	-0.893192	0.198051	0
1187	0.685378	2.96907	2.62474	1.50093	1.39757	1.27166	1.96335	0.869758	1.27802	0.918172	0.558683	0.718342	0
1188	0.774596	0.581044	0.823143	0.749148	0.0439388	-2.12753	-0.998569	0.774532	-0.676725	0.804478	0.704794	0.399254	3
1189	-1.31	-1.21292	-1.29135	-0.768102	-0.526573	0.194239	1.4573	-1.65004	0.786522	-2.44424	-1.6112	-2.47326	0
1190	0.803333	0.327449	0.293785	0.52658	1.33276	0.662107	0.17703	0.88367	0.0335801	0.864037	0.991248	0.469998	3
1191	0.245487	0.207473	0.363271	1.17865	-0.84302	-1.08121	-0.728111	0.461824	-0.187183	0.141548	0.514476	0.135229	3
1192	0.102634	0.0627553	0.0542387	1.14857	0.156773	-0.217285	-0.675767	0.647629	-0.247309	0.247137	0.608054	0.235787	3
1193	1.04018	2.81538	1.26512	1.31063	1.10237	1.45221	2.8213	0.95522	2.06464	0.914418	0.752978	0.674904	0
1194	1.02766	0.825146	0.953314	-0.699631	1.84386	1.46507	0.116309	0.895151	0.330466	0.77057	1.18551	0.865831	0
1195	0.490123	0.547033	0.734693	0.852247	0.337052	-0.133948	-0.136563	0.82488	0.0178549	0.738699	-1.23571	0.213476	2
1196	-0.201171	-0.548059	-0.55136	0.733989	0.586914	0.155968	-1.10539	0.501868	-0.240882	0.476206	0.619883	-0.00574213	3
1197	-1.63198	-1.42076	-1.52949	-1.72557	-1.0323	0.676488	-0.489809	-1.51469	-0.535791	-0.523084	-1.71991	-1.91106	0
1198	-1.12542	0.241008	0.479272	-1.06338	-0.250406	0.691932	1.34111	-1.44232	0.847646	-0.421018	-0.674291	-0.403351	0
1199	0.457547	1.02319	1.21479	1.07429	-0.314988	-0.413085	-0.188711	0.602763	0.0467635	0.317678	0.604393	0.0895783	3
1200	0.488951	-0.14259	-0.0471667	1.06269	0.311938	0.307604	-0.173828	0.683069	0.0958584	0.428493	0.794081	0.226382	3
1201	3.42843	2.96907	2.00626	1.14612	1.85009	1.40593	0.722526	1.30087	0.791294	1.52069	1.22509	1.23077	0
1202	-1.62139	-1.293	-1.36537	-1.7691	-1.24915	-0.733011	0.208643	-2.06555	0.135763	-2.18488	-1.98598	-2.49417	0
1203	-0.0196373	-0.778727	-0.769342	-0.667351	-0.179987	-0.180995	-0.0600947	0.401308	1.02849	0.923147	0.698777	0.858898	11
1204	-1.60877	-1.46219	-1.5861	-1.8447	-1.63289	-0.202001	-1.03887	-1.82302	-0.859617	-2.57096	-2.05694	-3.56632	0
1205	3.75741	2.79911	1.13597	1.24889	1.55364	1.24971	0.522068	1.21922	0.837869	1.25378	1.26283	1.15812	0
1206	-1.68138	-1.50897	-1.64276	-1.79526	-1.47905	-0.405457	-0.452919	-1.85808	-0.390671	-1.82012	-2.00744	-2.12749	0
1207	0.808868	0.34862	0.39779	0.689065	0.623662	-0.0815	-0.118562	0.65702	-0.0727955	0.531283	0.871618	0.208557	3
1208	0.564124	0.319221	0.429645	0.79583	0.524308	0.74423	-0.0677296	0.252595	0.505391	0.707316	0.892935	1.5842	0
1209	0.0600682	1.31353	1.43925	1.31309	0.159803	0.372226	-0.297798	0.570344	-0.328221	0.598587	0.720369	0.295944	3
1210	1.18433	0.033669	0.0309489	-1.17632	0.162671	0.157754	0.152591	-1.79934	-0.422746	-1.94381	1.04559	-2.01548	0
1211	-1.13752	-0.20057	-0.174227	-0.489716	-1.04438	0.431102	1.63059	0.506562	0.99307	0.238502	-1.05459	-0.324914	0
1212	0.50537	0.568263	0.706907	0.880429	0.00595942	-1.09429	-0.0747306	0.864688	-0.430492	0.856336	-1.15142	0.389362	2
1213	0.0796014	-0.343844	-0.286968	0.74273	0.0915703	0.0721927	-1.01265	0.371781	-0.338153	-0.248427	0.496628	-0.0529153	3
1214	0.328677	-0.215641	-0.169284	-0.947877	0.511165	0.590857	-0.275017	0.821863	-0.346003	0.86135	0.860793	0.902748	11
1215	-0.0573008	-0.650657	-0.634973	0.176303	-0.829844	-1.73713	-0.40849	0.728879	0.337809	0.423383	0.548713	1.46998	11
1216	-0.27989	-1.04479	-1.09346	-0.450673	-0.270234	-0.70799	-0.681852	0.602661	0.95498	0.692806	0.323045	0.484563	9
1217	0.395124	1.06792	1.30846	1.09862	-0.143595	-0.0779954	-0.73395	0.393646	-0.0948813	-0.422	0.438825	-0.0526512	3
1218	-1.63044	-1.30922	-1.38553	-1.71688	-1.33725	-0.140228	-0.784867	-1.85814	-2.23062	-1.95998	-1.72966	-2.42543	0
1219	3.2218	2.59031	1.44231	1.46057	1.49625	1.14847	1.16471	1.04472	0.819523	1.08637	1.22472	0.976744	0
1220	0.495411	0.833597	0.890327	1.35722	0.0565694	0.198488	-0.333445	0.607419	-0.280771	0.164793	0.760296	0.298656	3
1221	-1.65967	-1.2831	-1.39041	-0.910126	-1.41426	0.0875076	0.0692605	-1.8032	-0.335582	-0.601622	-1.13821	-1.16055	0
1222	0.104608	-0.590149	-0.573264	-0.333565	-0.953402	-0.569657	-0.548594	0.79791	0.0358722	0.237199	0.709543	0.600849	11
1223	0.189247	-0.651133	-0.63932	0.303514	0.888465	0.314928	-0.493098	0.461259	0.0982214	0.1484	0.537766	-0.160538	3
1224	-0.397475	-0.954688	-0.970299	-0.630236	-0.495448	-0.00629972	-0.655527	-0.165752	0.860499	-0.188323	0.00527704	-0.265817	9
1225	0.115677	-0.443631	-0.447717	-0.642006	-0.772648	0.0308324	-0.110561	0.872894	0.010715	1.03442	0.734945	0.84712	11
1226	0.503089	-0.133887	-0.0351276	1.0225	0.859401	0.908594	-0.235225	0.520956	-0.0781855	0.177572	0.714572	0.243631	3
1227	0.331545	0.702507	0.91172	1.06384	-0.103797	-0.0154358	-0.722899	0.709844	-0.222657	0.612058	0.812771	0.227124	3
1228	-1.56717	-0.733379	-0.654704	-1.56285	-0.826084	-0.511353	-0.0605103	-1.87042	0.264472	-1.93414	-1.47583	-2.08723	0
1229	-1.02952	-0.743139	-0.754128	-0.739857	-0.110299	0.979585	2.26367	-1.71666	1.59112	-1.71936	-0.974303	-2.36592	0
1230	0.315511	-0.234595	-0.213093	-1.46144	-0.128617	-0.436771	-0.4377	-1.91357	0.0502809	-1.57741	0.877975	-1.33104	0
1231	0.765839	0.359749	0.498343	0.933634	-0.951156	-0.293912	-0.429594	0.813046	-0.307213	0.82975	0.730906	0.462887	3
1232	0.819953	0.634098	0.830345	0.8926	0.246244	0.0445238	-0.372914	0.798764	-0.0257937	0.348041	0.765566	0.392973	3
1233	-1.40297	-0.868456	-0.83757	-1.64778	-0.615901	0.380778	0.627151	-1.87854	0.526057	-1.30704	-1.53292	-1.35759	0
1234	-0.102411	-0.438795	-0.425237	-1.1612	-0.0375626	0.114844	1.1139	-1.5001	0.354576	-1.11097	0.796733	-1.42416	0
1235	-1.5974	-1.39058	-1.49659	-1.16765	-0.687909	-0.311638	-0.718426	-1.81789	-0.684124	-0.929574	-0.937996	-0.742158	0
1236	0.0547956	0.91309	1.08559	1.35906	-0.189087	0.216518	0.206568	0.307852	-0.0047991	0.385916	0.626733	0.431214	3
1237	-0.497145	-1.09177	-1.14119	-0.277421	-0.894716	-1.56429	-0.662312	0.0818583	1.08663	-0.543205	-1.89671	0.21536	8
1238	3.45791	2.96907	1.32759	1.45136	0.956689	0.71295	0.946551	1.77725	1.30944	2.19893	1.02468	1.9172	0
1239	0.199853	0.254993	0.342005	1.10731	-0.593284	-0.880209	-0.0124017	0.678367	-0.310402	0.562692	-1.0697	0.265116	2
1240	-0.0379062	-0.631718	-0.635165	0.0546655	-0.382707	0.173709	-0.489026	0.834382	-0.0219109	0.385557	0.619883	0.869684	11
1241	-0.401252	-1.02447	-1.05756	-0.60632	-1.1284	-1.29653	-0.295036	0.234571	-0.0815096	0.502239	0.327139	0.150899	5
1242	-1.18311	-0.378004	-0.325259	-1.21848	0.231754	1.09541	2.41009	-1.12156	1.52328	1.32398	-1.03304	0.654941	0
1243	-0.0700044	-0.634604	-0.62434	-0.769414	-1.50926	-0.0722529	0.0120304	-0.444237	-2.24554	-1.10096	0.602044	0.728101	0
1244	0.539812	0.101111	0.282726	0.608725	0.974132	0.562129	-0.421513	0.735744	0.0985403	0.64396	-1.31333	0.18114	2
1245	-1.61729	-0.983477	-0.981954	-1.30775	-0.800492	0.576872	-0.460706	-1.77311	-0.303653	-1.52231	-0.982005	-1.19935	0
1246	0.194349	-0.308658	-0.26159	0.818713	-0.30339	-0.210184	-0.162559	0.518919	-0.699337	0.355169	0.657232	-0.00599108	3
1247	-0.435632	-0.701466	-0.698215	-0.977006	-0.215013	-0.0752952	0.352251	-1.06053	-0.0712783	1.31929	0.678281	0.606246	0
1248	-0.313006	-0.982778	-1.03167	-0.0855706	-0.322597	-0.274049	0.370716	0.377755	1.17657	0.371062	0.396094	0.274771	9
1249	-1.11533	-1.08027	-1.12821	-0.65953	0.129128	0.784876	1.82141	-1.90811	1.21346	-1.21169	-0.990599	-1.84729	0
1250	-0.473373	-0.914399	-0.912596	-1.00542	-1.62743	-1.6433	-0.913008	-0.329146	-1.73278	-1.51689	0.142953	-0.0354113	5
1251	0.593725	-0.0879434	0.0576054	-0.634491	1.81496	1.50574	0.173216	-0.201643	-0.0751951	-1.88934	0.824969	0.522134	0
1252	0.393952	-0.0388908	0.0456728	-0.86659	2.50474	1.9811	-1.26355	-0.162755	0.30608	0.766441	0.958284	0.548192	0
1253	-1.53043	-0.547583	-0.421678	-1.65064	-1.45995	-0.494097	-0.0590146	-1.80198	-0.811793	-1.10495	-1.44164	-1.67833	0
1254	0.321524	-0.0827658	-0.00129027	0.973998	0.615406	0.335229	-0.786449	0.612658	0.234613	0.25822	0.734752	0.173043	3
1255	-0.366518	-1.23795	-1.31498	-0.905338	-1.85455	-0.258967	-1.93626	-0.236944	-0.727057	-1.66317	0.15971	0.200163	0
1256	0.106735	-0.567847	-0.564166	0.194077	-0.295566	-1.34091	-0.296888	0.886512	0.145025	0.684597	0.688321	1.17074	11
1257	-0.0258349	-0.548461	-0.529029	0.773494	0.746741	0.637642	-0.331283	0.404171	-0.110902	0.245417	0.550632	0.0281193	3
1258	-1.18992	-1.20641	-1.28896	-0.914946	-0.603083	0.392667	1.92734	-2.27974	1.14261	-2.0582	-1.60581	-2.55478	0
1259	-0.168796	-0.546422	-0.541132	-0.379665	-0.319534	-0.159181	0.186243	0.739695	0.130021	0.497599	0.491317	0.659766	11
1260	0.474937	-0.335706	-0.29807	-1.00362	2.52539	1.9611	-0.431408	0.00266673	0.347133	0.402248	0.924713	1.04624	0
1261	-0.154581	-0.71621	-0.720631	-0.293325	-0.167095	-1.33691	-0.101275	-0.242044	-0.0173395	1.51217	-1.67202	0.95395	0
1262	1.63048	0.847478	1.01031	-0.95294	-0.0775479	0.273168	0.395623	0.44388	0.165505	1.36019	-0.559564	0.231191	0
1263	-0.183627	-0.680205	-0.659711	0.198669	-1.35365	-0.518069	0.0166927	0.477394	0.299139	-0.0271672	0.580556	1.27701	11
1264	-1.67759	-1.32762	-1.39382	-1.86503	-1.22551	-0.450192	-0.0992102	-1.80852	-1.36488	-2.49115	-1.77524	-2.47326	0
1265	-1.09139	-0.532512	-0.434271	-1.24596	0.0283943	1.00353	0.86151	-1.27177	0.787137	0.299031	-0.771479	-0.676957	0
1266	-0.957525	2.29997	2.19926	-0.547981	1.7259	1.70176	2.86101	0.536609	2.07324	0.53867	-0.202607	0.839849	0
1267	1.19838	-0.150252	-0.671729	0.132626	-0.747501	0.312518	0.121343	0.0911717	0.115361	-0.156985	0.995336	0.999379	0
1268	0.41882	0.989458	1.20466	1.03599	-0.638602	-0.235734	0.15696	0.59523	0.446784	0.249281	0.743468	0.16426	3
1269	-0.293457	-0.8825	-0.902688	-0.83268	-1.25122	-0.290507	0.0265491	-1.23983	-0.15078	-0.795887	-1.67579	0.697433	4
1270	0.433173	-0.215581	-0.184711	0.360641	0.447361	-0.63033	-0.984593	0.732536	-0.0160514	0.48949	0.764774	0.249778	3
1271	-1.61779	-1.1925	-1.25112	-1.34476	-0.542239	0.196297	0.167529	-1.62872	-0.203226	-0.849421	-1.14123	-1.42416	0
1272	-1.19401	-0.355256	-0.319442	0.11206	0.278236	1.10854	1.99866	0.352121	1.37649	-0.10708	-0.286149	1.08798	0
1273	0.287483	-0.244162	-0.154538	0.448079	0.851116	0.587082	-0.0568032	0.484517	0.136019	-0.254848	0.583412	0.0214138	3
1274	1.4028	0.180083	0.259457	0.695712	1.2657	1.06179	-0.0933922	0.852958	0.257447	0.887051	0.875704	0.441867	3
1275	0.148238	-0.121776	-0.0488287	1.04108	0.531551	0.461336	-0.782801	0.70397	0.0440584	0.52622	0.697632	0.255341	3
1276	-0.790113	2.45919	2.6914	1.25949	0.627505	0.746291	2.28787	0.492048	1.38473	0.41824	-0.874315	0.206087	0
1277	-1.63676	-1.32137	-1.40744	-0.980505	-0.811084	-0.000691792	-0.813307	-2.05224	-0.746559	-0.960673	-0.854214	-0.419082	0
1278	0.0919966	-0.208083	-0.162806	0.469342	0.293518	0.412747	-0.113112	0.738428	-0.212221	0.536903	0.717454	0.394623	3
1279	0.560686	0.107389	0.218354	0.832259	-0.204132	-0.909785	-0.0824833	0.611231	-0.487342	-0.130263	0.80082	-0.0122399	3
1280	0.0904396	0.355048	0.447139	-0.530618	1.55734	1.19494	-0.030864	0.384491	0.192199	0.10379	1.00118	0.44384	0
1281	0.352003	-0.212799	-0.138429	0.85547	0.128124	0.020539	-0.298714	0.661921	-0.95319	0.465605	0.624703	0.311583	3
1282	1.49696	1.20611	1.28095	-0.497333	2.09851	1.65404	-0.18877	1.02835	0.423897	1.19555	1.19345	1.26061	0
1283	-0.717129	-0.0640792	-0.0465914	-0.230659	0.629986	1.04992	0.362857	0.709002	0.698766	1.08737	0.424171	1.02554	0
1284	0.187227	-0.36631	-0.306806	0.912391	-0.0376126	-0.245665	-0.677816	0.326374	0.0305231	0.0240821	0.475021	-0.286096	3
1285	1.01037	0.947056	0.796507	-0.884935	2.72959	2.1809	1.25668	0.30733	0.988351	0.209759	-0.757397	1.02245	0
1286	0.476217	-0.0262595	0.0924442	0.969135	0.32709	0.181319	-0.774825	0.354185	-0.23948	-0.0702917	0.578153	-0.144369	3
1287	0.250529	0.520342	0.731028	1.13949	0.16565	-0.220125	-0.443729	0.579427	-0.586828	0.433906	0.69523	0.0439376	3
1288	-0.220304	-0.904014	-0.909613	-1.0869	-0.321133	0.0302375	-0.528209	-1.20689	-0.503118	-1.61412	-1.88202	0.127697	4
1289	2.08473	0.852254	0.561671	1.10486	0.861817	0.807167	0.38049	0.682539	-0.105691	0.704956	0.966026	0.750697	0
1290	-0.358008	-0.881995	-0.908612	-1.10899	0.766769	0.47585	-0.442236	-0.833104	-0.491137	-1.26532	0.52308	0.651384	0
1291	0.46709	0.284749	0.441684	0.687933	-0.389773	-1.36841	-0.564175	0.579474	-0.691254	0.337416	0.657431	-0.0481746	3
1292	-1.18502	-0.528063	-0.49647	-0.761577	-0.212027	0.991139	2.17409	-0.523612	1.47946	-0.873287	-0.849914	0.363761	0
1293	0.505725	0.551362	0.779227	0.711201	0.143279	-0.545734	0.0126269	0.739006	0.0784532	0.450909	-1.16806	0.207798	2
1294	0.174123	-0.324042	-0.263977	0.536781	0.464605	-0.209635	-0.323373	0.675251	0.105313	0.587912	0.595247	0.168863	3
1295	-0.404952	-1.02653	-1.0821	-0.431326	-0.932122	-1.60727	-1.49488	-0.101561	1.54	-0.385432	0.324129	0.0937594	9
1296	-1.11441	-0.578901	-0.667041	-0.547055	0.378	1.10865	2.44932	-1.37668	1.66599	-1.2427	-0.828322	-1.96206	0
1297	0.244316	0.47785	0.633159	1.27564	-0.00198555	0.115283	-0.444083	0.488677	-0.0398912	0.355916	0.613399	0.210074	3
1298	0.148361	-0.990232	-1.02877	0.0116349	-1.34874	-0.626242	-0.767609	-0.191633	-0.316863	-0.779654	0.544134	0.778927	5
1299	-0.202759	-0.486717	-0.52221	-1.29804	-0.385669	-1.086	-0.395438	0.87291	0.513679	1.40701	0.734222	0.833794	11
1300	0.9232	0.61324	0.525021	-0.367275	-0.0330277	0.234249	0.0873267	0.972907	0.46564	0.897018	0.943453	1.10838	11
1301	0.647869	0.697627	0.882741	1.01562	0.0861094	-0.311308	-0.241027	0.721511	0.0551885	0.813338	0.848618	0.298656	3
1302	1.34891	0.695187	0.808866	0.882575	1.20537	0.922301	-0.752547	0.92576	0.100618	0.940655	1.07226	0.621545	3
1303	-0.398415	-0.919383	-0.939104	-0.304793	-1.18121	-0.712135	-0.0311531	-0.0307538	0.907024	-1.34282	-1.71408	0.0378366	8
1304	0.551991	0.5078	0.709996	1.04994	-0.259499	-1.07692	-0.446274	0.580703	-0.617391	0.282389	0.623031	0.0941982	3
1305	1.30304	1.38167	1.55872	-0.0599687	0.485261	0.749117	0.488443	1.0524	0.204204	1.1379	1.19979	1.29492	0
1306	0.358894	0.475291	0.687048	0.901434	0.29829	-0.23166	-0.354476	0.734057	0.248003	0.623719	0.660679	0.203799	3
1307	-1.45726	-1.10588	-1.15086	-1.27885	-0.560528	0.425627	-0.251113	-1.80106	0.049713	0.0871107	-0.864172	-0.633847	0
1308	0.372276	0.537526	0.708888	1.2023	0.318167	0.18697	-0.700624	0.709791	-0.271813	0.407499	0.776507	0.243631	3
1309	-0.133476	-0.966665	-1.01392	-1.44012	2.36887	1.84621	-0.718689	-0.543278	1.13685	-0.781118	0.628573	-0.726127	0
1310	0.132605	-0.492951	-0.434165	0.481134	1.07214	0.401464	-0.119403	0.635011	-0.366069	0.354048	0.635211	0.0490634	3
1311	0.171702	0.187001	0.244776	1.04284	-0.272213	-1.50422	-0.0146449	0.699892	-0.0251393	0.647537	0.706535	0.099663	3
1312	0.295454	0.500361	0.604798	1.33463	-0.372593	-0.121866	-0.690669	0.33423	-0.438798	-0.343178	0.78267	0.0446385	3
1313	0.927778	0.363662	0.40105	-0.00503928	-0.0728096	0.527142	0.338493	1.09567	0.502129	1.1469	-1.00494	1.11277	10
1314	2.65666	2.96907	2.23459	0.903494	0.699783	0.379905	-0.0918198	1.26041	0.465733	1.30344	-0.739685	1.16303	0
1315	-1.65992	-1.37548	-1.46744	-1.69376	-1.42641	-1.51159	-0.776579	-2.18391	-0.12249	-2.53449	-1.70635	-3.22423	0
1316	0.59058	0.114932	0.167534	0.139129	1.23609	0.99557	-0.146677	0.896521	0.00511259	0.83315	0.832761	0.497682	3
1317	-0.0761248	-0.394816	-0.357115	-0.732358	-0.828133	-1.66233	-0.147668	0.761667	0.123243	0.530392	0.660989	0.648678	11
1318	2.74664	1.76299	1.24055	1.19777	1.54406	1.15034	0.809659	1.1268	0.513584	1.23048	1.18025	1.01807	0
1319	0.37334	0.694503	0.876733	1.12312	0.427199	0.468456	0.310768	0.558022	-0.0561213	0.518108	-1.21843	0.172646	2
1320	0.6736	2.88909	1.27074	1.23094	0.304804	0.519574	1.53153	0.810782	0.996961	0.719932	0.624582	0.279294	0
1321	0.458765	-0.209824	-0.173545	0.359401	-0.367202	-0.587301	0.328704	0.931404	0.208865	1.0929	0.779631	1.1431	11
1322	0.13723	-0.439242	-0.363422	0.882121	0.129585	0.0873611	-0.486709	0.162603	-0.929018	-0.486295	-1.75529	-0.142888	2
1323	0.118575	0.372648	0.511554	1.0406	-0.26993	-0.25692	-1.05548	0.486402	-0.341328	0.382319	0.644212	-0.105893	3
1324	-0.954935	0.282041	0.313239	-0.98578	0.363838	0.90466	1.86929	0.223072	1.25004	0.464634	-0.39469	0.23908	0
1325	-1.43078	-0.581624	-0.494872	-1.54335	-0.747418	-0.51396	0.0942603	-1.52104	-0.208874	-0.563796	-1.38986	-1.69291	0
1326	-0.0490835	0.699294	0.805521	1.23338	-0.649685	-0.805084	-0.0202046	0.580509	-0.172183	0.106878	0.625037	0.0539255	3
1327	0.605102	0.999471	1.21653	0.952398	-0.122907	0.257201	-0.140555	0.671335	-0.129217	0.497909	-1.18623	0.117966	2
1328	-1.44117	-1.15395	-1.19964	-1.58248	-0.611281	-0.0573353	-0.225962	-1.72903	-0.455735	-1.2837	-1.56012	-1.52174	0
1329	-0.441105	-0.958601	-0.97439	-1.01086	-0.728228	-0.228498	-1.22206	-0.146841	-0.391349	-1.48474	-1.58098	0.336009	4
1330	-0.0566996	-0.548074	-0.516073	-0.351824	-1.07418	-1.08731	-0.54598	0.798948	-0.815295	0.668156	0.63533	0.71725	11
1331	0.133083	0.227767	0.36131	1.23286	-0.624395	0.05512	-0.228296	0.229316	-0.0890796	0.100689	0.605564	-0.13494	3
1332	0.328292	0.748688	0.916834	0.94984	0.121233	-0.791656	-0.172764	0.577173	0.0766857	0.65565	0.630946	0.119029	3
1333	0.881774	0.568621	0.711275	-0.407467	0.221266	0.486496	0.222201	1.03429	0.290152	1.03351	0.934666	0.961477	11
1334	-0.351964	-1.00347	-1.03889	-1.34476	-0.595817	0.0632002	-0.681357	-1.6073	-0.299895	-1.73136	-0.178044	0.469044	5
1335	0.055921	-0.136386	-0.0370027	0.674348	0.507876	0.401417	-0.197026	0.543741	-0.479316	0.399785	0.572835	-0.0200576	3
1336	-1.53506	-1.20485	-1.26674	-1.32737	-0.489055	0.713696	0.302911	-1.72446	0.303427	-1.10696	-1.18299	-1.14229	0
1337	-0.00311027	0.586653	0.648991	1.28841	-0.186643	-0.0602715	0.0460221	0.441413	0.118255	0.0543046	0.667915	0.165864	3
1338	1.50823	1.17292	1.0997	0.210566	1.69387	1.16574	0.417098	1.00005	0.552402	0.844045	1.15154	0.674274	3
1339	0.0978705	0.688031	0.881974	1.19231	0.203177	0.231131	-0.0886706	0.460573	-0.159348	0.286073	-1.17655	0.226011	2
1340	0.176589	-0.0573841	0.0611852	0.826724	0.904716	0.361338	-0.213672	0.581155	0.167736	0.38268	0.68279	0.220236	3
1341	-0.98321	-0.364539	-0.461951	0.298161	-1.00389	0.134613	0.962507	-0.839618	0.401284	-0.666695	-1.15865	0.482824	0
1342	0.0801102	1.81762	2.17391	-0.684442	0.00789163	-1.6075	-0.448207	1.21416	0.436572	1.27615	-0.681806	0.952848	0
1343	0.693626	0.35902	0.476587	-1.09487	0.038312	-0.184723	0.273294	-1.61191	-0.655951	-0.441896	0.958886	-1.381	0
1344	-1.6636	-1.47695	-1.60128	-1.61925	-1.44533	-0.274063	-1.46458	-1.75678	-1.45849	-1.23154	-1.76125	-1.75539	0
1345	0.363674	-0.0125717	0.0746519	1.02156	0.568153	0.127827	0.120054	0.658025	-0.928625	0.496357	0.74986	0.214607	3
1346	0.403973	-0.288483	-0.302502	-0.414818	-0.364102	-0.313903	0.200565	0.857098	0.381853	1.01382	0.850606	1.01922	11
1347	-0.320437	-1.10069	-1.1527	-0.303575	-0.925358	-0.726021	-1.12982	0.0567002	0.635829	-0.106408	-1.87783	0.0107605	8
1348	0.686997	0.0453482	0.108574	-0.40893	-1.10581	0.385288	-0.759555	0.88745	-0.0826792	0.868429	0.910433	0.956003	11
1349	0.0116437	-0.516503	-0.492208	-0.231193	-0.942183	-0.711299	-0.0537643	0.643974	-0.0564374	0.382319	0.574524	0.764378	11
1350	0.437875	0.750682	0.944386	1.09841	-1.43772	-0.812324	0.161355	0.548638	-0.0683866	0.463338	-1.35065	0.141245	2
1351	-1.52797	-1.16423	-1.20808	-1.56005	-0.792149	-0.7676	-0.20127	-1.93005	-0.386126	-1.19863	-1.37704	-1.71518	0
1352	0.117064	0.792519	0.920947	1.16638	0.206718	0.0398534	-0.0163482	0.64745	-0.0815411	0.337416	0.679554	0.22173	3
1353	1.70001	2.2599	1.82094	1.39294	0.191526	0.204255	0.879838	1.13689	0.425296	1.13229	1.07148	1.16768	0
1354	0.52532	-0.217218	-0.215117	-1.11716	1.27047	1.11579	-0.607343	-1.47397	-0.0650757	-1.02204	0.960389	-1.56576	7
1355	-0.6809	0.591905	0.599024	-0.267065	1.07146	1.66583	2.85626	0.918834	2.2153	1.0464	0.384986	0.556038	0
1356	-0.594102	-0.810685	-0.817796	0.152425	0.237151	-1.62323	-0.244724	-1.00707	1.33807	2.35562	0.692683	0.21423	0
1357	-0.473773	-1.1255	-1.18304	-0.674133	-0.468624	-0.426222	-0.250054	0.0542173	-0.2323	0.0348479	-1.71021	0.728493	8
1358	0.79046	2.41701	2.89858	-0.908527	-0.0909031	-1.57129	-0.107003	1.16468	0.142001	1.12501	0.810886	0.923403	0
1359	-1.60869	-0.986973	-0.973857	-1.65924	-0.594541	0.0746426	-0.303668	-2.14598	-0.0875603	-0.939837	-1.68718	-2.2565	0
1360	0.337311	-0.0822601	0.03683	0.631111	-0.210711	-1.00476	-0.215066	0.676379	0.168453	0.308212	0.621719	0.0453389	3
1361	-1.50903	-1.13938	-1.18881	-1.15266	-0.553168	0.319036	0.336411	-1.69832	0.390359	-0.208633	-0.930865	-0.674661	0
1362	0.0481972	0.0797459	0.200796	0.788647	0.629632	-0.0953824	-0.195085	0.432148	0.105741	0.484457	0.560666	-0.0437232	3
1363	-0.0470023	-0.449359	-0.391144	0.304105	-0.057777	-0.355954	0.0464916	0.634868	-0.28283	0.296215	0.53216	-0.0172747	3
1364	0.373371	0.126656	0.221955	1.02718	-0.106997	-0.759328	-0.335305	0.875292	0.0780715	1.05507	0.760411	0.394623	3
1365	1.18025	0.012334	0.0676841	0.932751	0.928451	0.716302	-0.375412	0.624771	-0.0115544	0.525323	0.862031	0.13377	3
1366	-0.423453	-1.12523	-1.17682	-0.602253	-0.758852	0.0059829	-0.532191	0.0462923	0.465865	0.465929	-1.8904	0.152327	8
1367	-1.47576	-1.24403	-1.30667	-1.67647	-1.44392	-0.420123	-0.676988	-1.97262	0.00444741	-1.32601	-1.70057	-1.74374	0
1368	-1.17248	-0.70401	-0.697704	-0.828373	0.0867764	0.975772	2.17056	-1.13811	1.54912	-0.362205	-0.812107	0.598657	0
1369	-1.65446	-0.537034	-0.445224	-0.256338	0.382092	1.26573	2.20623	-0.521827	1.53011	-0.971249	-0.539296	-0.470883	0
1370	0.127517	-0.443675	-0.401265	-1.03672	2.77219	2.20706	-1.4586	-0.624595	0.823463	-0.156985	0.814853	-1.29803	0
1371	-1.1896	2.07083	2.31388	1.37392	0.0395894	0.397779	1.01749	0.353761	0.359457	-0.303803	-1.43708	0.0415966	0
1372	0.947389	1.60695	1.90775	-0.709158	1.63239	1.21187	0.114834	0.75221	0.127963	0.892973	1.05916	0.393123	0
1373	0.211046	-0.458137	-0.432013	0.673766	0.503866	0.260739	-0.197737	0.563341	-1.85496	0.385916	0.63268	0.0793633	3
1374	-0.403056	-0.841393	-0.842961	-0.970056	-1.10545	-0.79976	-0.958686	-1.01303	1.04848	-0.566114	-1.57748	0.74266	0
1375	0.0761634	-0.222277	-0.11514	0.270971	0.233087	0.312273	-0.121014	0.574405	-0.0478205	-0.0677273	0.561291	0.0173147	3
1376	-0.509063	-0.399532	-0.39694	-0.167181	-0.241111	-1.67285	0.0977917	0.812399	0.0786469	0.746122	0.794549	0.686972	11
1377	-0.619186	-1.14154	-1.19561	-1.10493	-1.5015	-0.108454	-0.747404	-0.324074	-1.36162	-1.18571	-1.82395	0.166465	4
1378	-1.54705	-1.22852	-1.28728	-1.75457	-1.1882	0.0674705	0.315372	-1.55434	-0.270708	-2.41063	-1.72771	-1.92934	0
1379	0.315573	-0.239669	-0.174483	-0.818427	2.45606	1.98125	-0.467069	0.306534	0.320217	0.787926	0.938232	0.372439	0
1380	0.230857	0.370684	0.503627	1.21835	0.303273	-0.331809	-0.0818876	0.614848	-0.282484	0.621084	0.537474	0.154769	3
1381	0.614553	0.738467	0.956808	1.21104	0.192504	-0.238154	-0.482046	0.762964	0.0754263	0.733937	0.743562	0.219113	3
1382	-1.52997	-1.23605	-1.29808	-1.60507	-1.34576	-0.799353	-0.828044	-1.91968	-1.18417	-2.29599	-1.79743	-1.82825	0
1383	1.59177	0.259293	-0.184434	0.33453	0.803778	0.385551	0.243364	0.859254	0.391807	0.970347	0.944741	0.695597	0
1384	0.34653	0.894924	1.1195	1.18682	-0.0199353	-0.592963	-0.0786181	0.628027	-0.401806	0.538375	0.860275	0.27512	3
1385	-0.409824	-1.07042	-1.12883	-0.0222478	-1.13448	-0.663623	-1.37373	0.547346	0.845778	1.01004	0.313061	0.360012	11
1386	-1.66043	-1.40161	-1.50326	-1.83016	-1.25146	-0.837491	0.0896385	-2.12484	-0.900767	-2.27913	-1.87783	-1.81161	0
1387	0.191574	-0.414232	-0.337596	0.671529	0.163351	0.103378	-1.01221	0.469792	0.0501373	0.264543	0.629836	0.00562491	3
1388	-0.568572	-0.775811	-0.80401	-1.54612	2.01975	1.51681	-1.78363	-0.548548	1.48784	-0.926176	0.623122	0.175619	0
1389	0.111514	0.327613	0.488264	0.730347	0.676933	0.269619	0.639739	0.667471	0.165097	0.193831	-1.03389	0.107035	2
1390	0.711109	0.160251	0.271198	-1.18725	1.06609	0.66114	0.674575	-1.81382	-1.14104	-0.709169	1.07651	-1.12441	7
1391	-0.383816	-0.884881	-0.893334	-0.381757	-0.21822	-0.548275	-2.09288	-1.26594	1.81334	1.87759	0.690547	0.594486	0
1392	0.0485364	-0.443631	-0.401073	-0.0514409	-1.19232	-1.0663	-0.0207253	0.87957	-0.0730593	0.457149	0.675124	0.83465	11
1393	0.405268	0.410855	0.565485	1.04768	-0.457478	-1.03269	-0.339984	0.666289	0.0529796	-0.227899	-1.34656	-0.0584821	2
1394	0.00968574	-0.593734	-0.587328	-0.122433	-0.424785	-0.635987	-0.787404	0.854266	0.287905	0.681678	0.739046	0.924471	11
1395	0.552731	-0.00360035	0.104654	-0.0329178	1.09887	0.782527	0.0347374	0.927682	-0.119567	0.900676	0.80889	0.581249	3
1396	0.5782	1.31102	1.70918	-0.543363	-0.410363	-1.52359	-0.381438	0.927217	-0.395112	0.799696	-0.999323	0.632909	0
1397	0.205188	-0.454328	-0.433249	-0.388784	-0.961256	-0.860437	-0.359584	0.909468	0.0954177	0.912804	0.611062	0.966623	11
1398	0.437074	-0.00615926	0.0991989	0.845809	0.748247	0.439923	-0.603551	0.678913	0.0420431	0.566103	-1.30428	0.249598	2
1399	1.20349	1.20084	1.3818	-0.359833	1.80832	1.42019	0.371157	0.85531	0.523666	0.692326	-0.948865	0.373209	0
1400	0.19916	2.04352	2.16916	-0.232263	1.9675	1.5351	-0.439848	0.883467	0.414748	0.911186	0.976395	0.646724	0
1401	-0.199661	-0.288781	-0.228882	-0.723715	-0.652666	1.22043	0.327908	0.529327	0.271566	0.890573	-1.19277	0.781219	10
1402	0.287175	0.0956802	0.234463	0.756481	-0.0914321	0.0331736	-0.598108	0.582727	-0.0571719	0.417207	0.68077	0.081818	3
1403	-0.1632	-0.829743	-0.844133	-1.4008	2.21661	1.71827	-1.58897	-0.439159	0.353072	-0.511011	-1.89881	-0.241674	0
1404	0.775166	0.314475	0.438105	1.09359	0.099475	0.434022	0.04379	0.63874	0.0468053	0.160487	0.732094	0.158417	3
1405	-1.44484	0.267506	-0.0114329	-1.00002	0.667691	1.13207	2.03385	-2.09862	3.12012	-0.244439	-0.524367	-0.974273	0
1406	-0.139889	-0.759296	-0.75319	-0.602253	-0.890729	-0.851871	-0.261471	-0.890437	-0.292322	0.566386	0.540345	-0.0627499	0
1407	0.154389	-0.0184634	0.0595018	0.818272	-0.727532	-0.343365	-0.291867	0.616519	-0.349467	0.302636	-1.74144	-0.0563568	2
1408	0.105733	-0.13777	-0.108662	-0.29512	-0.745604	-0.978941	0.190813	0.851119	0.127182	0.901952	0.804622	1.13049	11
1409	0.959938	0.904922	1.02075	-0.340019	1.08945	0.875324	-0.18821	1.09414	0.4153	0.983704	-0.885955	0.976887	0
1410	0.192931	1.03481	1.22086	0.977359	0.29925	-0.380173	-0.213385	0.683907	-0.311946	0.425772	0.587925	0.266528	3
1411	-1.40751	-0.484322	-0.362996	-1.21396	-0.61096	0.247427	-0.415452	-1.44511	-0.719828	-0.214749	-0.799145	-0.621401	0
1412	0.235004	0.146102	0.282619	0.953078	-0.656683	-1.69862	-0.413347	0.694826	-0.0391747	0.43458	0.690071	0.241086	3
1413	-0.196253	0.299984	0.340215	1.57713	0.0274486	-0.793581	0.167916	0.652136	-0.160313	0.687263	0.658648	0.472716	3
1414	-0.200447	-0.617584	-0.600709	-1.37508	2.40596	1.84993	-1.14544	-0.69222	1.27048	-0.357636	0.7708	0.130634	0
1415	-1.61893	-1.45621	-1.57777	-1.71399	-1.03668	0.308508	-0.937314	-2.0875	-0.732649	-0.976577	-1.59156	-1.84515	0
1416	3.5655	2.4113	1.40274	1.39007	1.61674	1.22049	0.90866	0.939551	0.664871	1.07575	0.991515	0.834479	0
1417	0.0935075	-0.421239	-0.37919	0.88851	0.176662	-0.0765084	0.0961985	0.534423	0.0220772	0.430866	0.643337	0.146806	3
1418	1.62385	0.738512	0.865972	-0.611441	2.40384	1.92413	-0.0210204	0.424119	0.487971	0.746122	1.20608	1.11157	0
1419	0.448621	0.0167082	0.152427	0.615173	-0.239361	-0.329743	-0.335614	0.630984	0.010545	0.290145	0.697372	0.0451055	3
1420	0.345142	-0.141251	-0.0141391	0.743324	0.444762	0.152268	-0.363825	0.563153	-0.093341	0.281979	-1.33043	-0.0627499	2
1421	-1.42233	-0.674507	-0.595595	-1.01634	-1.42872	0.343732	0.585909	-1.60896	0.117265	-0.272766	-0.924523	-0.732256	0
1422	0.432186	-0.0351415	0.110897	0.686799	0.22087	0.421809	-1.2459	0.502196	-0.269791	0.412368	0.603125	-0.193583	3
1423	-0.311757	-1.11549	-1.16968	-0.66287	-0.396845	-1.52136	-0.700052	-1.28691	0.906337	0.894814	0.431873	0.276165	0
1424	-0.0760016	0.261019	0.334931	0.000576549	-1.15908	-1.49738	-0.0602433	1.01186	-0.167561	1.13817	0.835031	0.85649	11
1425	0.175973	-0.630007	-0.6478	-0.394468	-0.348681	-0.647794	0.0603768	0.863757	0.0746195	0.858075	0.784627	0.945534	11
1426	-1.64423	-1.38258	-1.48108	-1.82144	-0.745803	0.0681567	0.247428	-1.70411	0.123433	-1.4768	-1.75926	-2.05338	0
1427	0.319889	-0.24495	-0.183155	1.05961	0.595254	0.175296	-0.296024	0.591047	0.173806	0.156639	-1.19386	0.141865	2
1428	0.174616	0.138663	0.27921	0.778515	-0.333971	-0.56776	-0.973237	0.597192	0.0469228	0.404703	0.596665	-0.0800545	3
1429	-0.337303	-0.390739	-0.34205	-0.304793	0.269897	-0.138143	0.349401	-0.559512	1.34557	1.38951	0.5708	0.570184	0
1430	0.280576	-0.178476	-0.0693271	0.661293	-0.0249857	-0.201041	-0.165704	0.492913	-0.678702	0.321978	0.594115	-0.00574213	3
1431	-0.357222	-1.06603	-1.10607	-0.482195	-0.85004	-0.0290029	-0.666097	0.000805523	0.864497	-0.227899	0.140368	-0.065429	9
1432	0.369486	0.219018	0.379188	1.14888	-0.469057	-0.800285	-0.00319801	0.531411	-0.587792	0.10482	0.653332	-0.156615	3
1433	0.201318	0.113385	0.179488	1.10546	-1.09854	-1.81021	-0.376235	0.508051	0.0261023	0.104305	0.773873	-0.0109862	3
1434	0.721454	0.0252779	0.0854338	-0.894282	1.43148	1.05096	-0.500355	0.877361	0.18303	0.678014	1.02191	0.920879	0
1435	-1.37465	-1.17186	-1.24532	-0.755115	-0.330525	0.520462	2.09741	-1.86703	1.20282	-2.19831	-1.89671	-3.11515	0
1436	-1.51321	-1.15072	-1.19715	-1.39046	-1.06405	-0.0316464	-0.342556	-1.43712	-0.207661	-0.488417	-1.09357	-1.12539	0
1437	0.344587	1.05763	1.2304	1.34815	-0.231917	-1.12638	-0.821713	0.717843	0.0101259	0.658168	0.735306	0.389814	3
1438	0.167894	-0.557864	-0.531692	-1.01817	1.61957	1.21944	-0.784268	-0.506346	-0.225681	-1.65153	-1.83217	0.616592	6
1439	-1.68733	-1.43837	-1.53535	-1.59941	-1.9085	0.155776	-0.999701	-1.68569	-1.40613	-1.53592	-1.46638	-1.33354	0
1440	0.126361	0.476199	0.674817	1.44047	-0.621867	-0.479995	-0.634834	0.132143	-0.358607	-0.0997195	-1.48379	0.0105166	2
1441	-1.5364	-1.24387	-1.30712	-1.45075	-1.01583	-0.158281	0.107175	-1.65268	-0.651141	-1.60559	-1.35339	-1.76916	0
1442	-0.247222	-0.783919	-0.794528	-0.785365	-0.117518	-0.100657	-0.647749	-1.47206	-0.0339727	-0.936405	-1.57573	0.279641	4
1443	0.0972076	0.31754	0.485387	0.406022	0.875758	0.75324	-0.301514	0.858403	0.27616	0.70401	0.797325	0.351354	3
1444	-1.4914	-0.291206	-0.104549	-1.01634	-0.365608	0.364763	0.675641	-1.9216	0.14109	-0.46536	-0.747708	-0.700877	0
1445	0.165921	0.298467	0.376567	1.38129	-0.277035	0.140094	-0.0904819	0.616265	0.089898	0.287704	0.672632	0.316231	3
1446	0.561318	0.915619	0.993672	1.65168	-0.105655	0.649762	1.5619	0.378985	0.816644	0.17851	0.66371	0.960094	0
1447	-1.62702	-0.515759	-0.5126	-0.107301	0.762067	1.4586	2.37445	-0.689283	1.77667	-0.211686	-0.420283	-0.559885	0
1448	-1.56996	-1.43522	-1.55235	-1.45877	-1.23907	-1.02827	-1.67609	-0.497663	-0.453702	-1.04646	-0.832454	-0.953929	0
1449	0.379152	0.524329	0.690798	1.18758	-0.454036	-0.202099	-0.595603	0.669133	0.104278	0.584597	0.764729	0.248156	3
1450	0.288316	0.65954	0.86806	1.4883	-0.342659	-0.792473	-0.338587	0.402571	-0.123558	-0.0825856	0.551517	-0.013747	3
1451	0.0542714	-0.649631	-0.623125	0.292754	0.657486	0.476285	-0.712126	0.729223	-0.415536	0.672114	0.615415	0.23981	3
1452	-1.54994	-1.36658	-1.46857	0.0982804	-1.71778	-0.379579	-0.830946	-0.743185	-1.26223	-1.75251	-1.06077	-2.30862	0
1453	-1.31458	-1.02508	-1.06761	-0.758985	0.278685	0.974184	2.14905	-1.36059	1.41726	-2.73038	-1.32512	-2.18612	0
1454	0.0270606	-0.515863	-0.502287	0.494313	0.655531	0.939656	-0.8365	0.527336	-0.129194	-0.435878	0.608933	-0.187614	3
1455	2.74559	2.08089	1.40243	1.35613	1.40311	0.810179	0.682906	1.10662	0.556839	1.2079	0.972345	0.947091	0
1456	0.304241	0.320575	0.466167	1.04517	0.0792961	-0.0362474	-1.08649	0.564798	0.150698	0.384839	0.641846	0.0612773	3
1457	0.205558	-0.00813807	0.132759	0.587743	0.530326	-0.448701	-0.168773	0.542356	0.0375313	0.454199	0.613555	-0.0315449	3
1458	0.404821	0.541186	0.665207	0.67638	0.117845	-1.19582	-0.233955	0.737839	-0.849999	0.417896	-1.10016	0.344837	2
1459	1.09522	0.0706705	0.0992202	-0.934535	2.17562	1.81455	-0.740525	-0.0548667	0.143087	0.116579	1.08942	0.816921	0
1460	0.397514	0.176631	0.290205	0.964337	-1.0329	-1.05392	-0.232098	0.680143	-0.774285	0.448267	0.740572	0.0352413	3
1461	0.0837331	-0.689905	-0.69796	-0.434379	-0.419016	-0.952987	-0.585014	0.744314	-0.104725	0.480977	0.541684	0.612856	11
1462	0.277138	0.24385	0.335144	1.32244	0.406406	-0.30807	-0.351901	0.65949	0.0650915	0.3834	-1.39562	0.228235	2
1463	0.431539	0.574944	0.753209	1.02057	0.479244	0.164541	-0.252802	0.74233	-0.77545	0.465929	0.793698	0.241268	3
1464	-0.226501	-0.497652	-0.552638	-0.27107	-0.788755	-1.16499	0.16607	0.702329	-0.103487	0.655902	0.628964	0.825619	11
1465	0.798523	0.885685	0.783467	-0.742376	2.28496	1.84649	0.340218	1.05106	0.583417	1.15436	-0.67473	1.13178	0
1466	0.824501	0.085474	0.135977	-0.552635	2.00226	1.60458	-1.27407	0.653348	0.112364	0.866141	0.972886	0.498864	0
1467	0.361592	0.239342	0.35219	0.806008	1.43391	0.959319	-0.359547	0.780763	-0.147091	0.709903	0.810393	0.503051	3
1468	-1.16057	-0.0686617	-0.0149275	0.0231398	-0.358959	-0.858601	0.979124	0.37729	0.182061	0.208858	-1.34521	0.590059	10
1469	-0.0585496	0.160191	0.320995	0.273274	0.455636	0.0790561	-0.581783	0.598842	-0.505332	0.704483	0.662477	-0.0847152	3
1470	-1.18662	-1.0186	-1.05841	-1.00362	-0.854199	0.475743	1.92059	-1.70776	1.10858	-1.75859	-1.24629	-1.93859	0
1471	-0.0487444	-0.604238	-0.596554	-0.110723	-1.00705	-1.34838	-0.247684	0.814635	-0.202511	0.725933	0.804976	0.808832	11
1472	0.804119	1.22614	1.43062	0.778515	1.3296	0.969415	0.0554152	0.948055	0.0231971	0.741857	-0.879458	0.829675	2
1473	0.349752	-0.386083	-0.348783	-0.895851	0.20681	-0.136531	-0.149511	-0.519616	0.0999832	-0.476812	0.861311	0.503834	11
1474	-1.05134	-0.97641	-1.00113	-1.31507	-0.344925	0.603454	1.97116	-1.53739	1.48626	-0.953682	-1.18623	0.467407	0
1475	-0.287013	-1.20418	-1.27364	-0.36388	-1.29903	-0.165851	-1.38653	0.240653	1.34066	-0.667993	0.159067	-0.0819703	9
1476	0.627365	-0.12127	-0.089996	-0.180668	-0.361624	-0.700975	0.322607	0.976395	0.035076	1.08409	0.845592	1.08557	11
1477	-0.254776	-0.654154	-0.646266	-1.41381	2.12489	1.66346	-0.519653	-0.713779	1.12158	-1.16027	0.716328	0.288778	0
1478	-1.67888	-1.37023	-1.45246	-1.73136	-1.35228	-0.749862	-0.451534	-1.82644	-0.409485	-1.50611	-1.83011	-2.67798	0
1479	-0.0847584	0.352087	0.448908	1.33289	-0.397859	0.0914806	0.0426894	0.508726	-0.000660246	0.218717	0.665468	0.0864833	3
1480	-0.243923	-0.706316	-0.73103	-1.07311	0.264746	0.344768	-1.13477	-0.229204	0.379477	-0.433882	-1.51133	1.12159	6
1481	0.323744	-0.102197	-0.00563713	0.761996	-0.279263	-0.430867	-0.285452	0.58221	0.0873182	0.228892	0.644066	0.0621915	3
1482	0.251885	1.46054	1.58565	-0.095492	1.56584	1.15939	-0.0313713	0.813044	0.154348	0.718076	0.961722	0.522897	0
1483	0.0521902	-0.366652	-0.300627	-1.1612	-0.402254	-0.243625	0.0574329	-1.12567	-1.09148	-0.687688	0.550773	0.829416	5
1484	0.48428	0.379626	0.561351	1.17175	-0.195767	-0.819239	-0.676491	0.543195	-0.551317	0.465605	0.725654	0.104441	3
1485	-0.0993119	-0.433603	-0.372968	0.542432	0.587393	-0.218048	-0.4033	0.4976	-0.695318	0.372159	0.454867	-0.248739	3
1486	1.31225	0.265259	0.333759	-0.596203	1.93925	1.44374	-0.980546	0.760937	-0.014715	0.972838	1.0858	0.577696	0
1487	-0.49565	-1.00193	-1.03966	-0.452249	-1.36566	-0.15329	-0.921765	-0.179948	1.40101	-0.646172	-1.4902	0.459032	8
1488	-1.65169	-1.11131	-1.13923	-1.39304	-0.54449	0.246865	0.341202	-1.6916	-0.0562079	-0.234947	-1.04761	-0.832213	0
1489	-0.165944	-0.885164	-0.89751	-1.09888	-0.896025	-0.19325	-1.35699	-0.500124	-0.974937	-0.759383	0.594633	0.641818	5
1490	-1.56827	-1.49183	-1.62486	-1.75747	-0.723514	0.0953119	-1.62306	-0.713415	-2.219	-1.67782	-0.258271	-0.810281	0
1491	0.260503	0.410617	0.532713	1.02767	-0.106711	0.236893	0.237869	0.481532	-0.330514	0.426794	0.629355	0.0297868	3
1492	0.293018	0.00587691	0.110023	0.968036	0.417872	0.355636	-0.235937	0.546715	0.335435	0.131655	-1.39273	0.155378	2
1493	0.356906	-0.786865	-0.813279	-1.30046	2.40116	1.92538	-2.05381	-1.26584	0.961054	-0.0144913	0.906417	0.17641	0
1494	-1.64315	-1.29606	-1.36294	-1.3249	-0.86335	0.340397	0.0809597	-1.92925	-0.409204	-1.04836	-1.2299	-1.42971	0
1495	-1.17561	-0.794527	-0.819778	-0.453039	0.667229	1.14403	2.54936	-1.25027	1.75474	-1.6313	-1.04501	-2.03807	0
1496	-0.590741	-1.03118	-1.06516	-1.41904	-0.438962	-0.333933	-0.320479	0.0591477	-0.573265	-0.769465	-0.175462	-0.0827928	5
1497	0.0961437	-0.102539	0.0233632	0.992796	-0.0745504	-0.444064	-0.617916	0.374441	-0.0821842	-0.184616	-1.48379	-0.121578	2
1498	0.435177	0.104696	0.245863	0.96478	0.0724055	0.309569	-0.535466	0.595085	-0.154828	0.110466	0.653189	0.207228	3
1499	0.849214	-0.21027	-0.164766	-0.0499047	-0.606564	-0.658705	0.148915	1.15739	0.347853	1.19863	-0.78108	1.18487	10
1500	-1.14373	-0.90998	-0.951015	-0.640927	0.0846231	0.740946	2.35694	-1.50006	1.49355	-1.83259	-1.08244	-1.36403	0
1501	-0.00545366	-0.847136	-0.865037	-0.170521	-1.14591	0.0254128	0.0867711	0.0990406	-0.375282	-0.29954	0.489184	0.72299	5
1502	-1.28655	-1.17503	-1.24875	-0.768102	-0.670197	0.329806	1.9773	-2.41876	1.20434	-2.25216	-1.90935	-2.80404	0
1503	-1.42959	-0.029964	0.195938	-1.14841	-0.227094	0.655924	0.58751	-1.16204	0.320939	0.0308985	-0.718713	-0.953125	0
1504	0.845468	0.441816	0.543239	-0.189516	1.57389	1.0603	-0.399593	0.955772	-0.143108	1.02551	1.03464	0.562236	3
1505	-1.53076	-1.16026	-1.19717	-1.56285	-1.17513	0.135326	-0.211632	-1.80746	-0.159806	-1.38451	-1.52123	-1.51409	0
1506	0.291214	1.06589	1.24534	0.725714	1.26249	0.947359	0.172143	0.869679	0.311405	0.644728	-1.02882	0.539892	2
1507	-1.5876	-1.30314	-1.3805	-1.42955	-1.54452	-0.744331	-0.850543	-1.93607	-0.780294	-2.23194	-1.58098	-1.99577	0
1508	0.396265	0.28713	0.456856	-0.932883	1.8403	1.44376	-0.319485	0.899244	0.266645	0.849532	0.947154	0.92835	0
1509	1.23877	1.41869	1.41666	-0.0992599	1.76158	1.32377	0.503081	0.941479	0.382982	1.18274	1.16349	0.683247	0
1510	0.330835	-0.263979	-0.186309	0.817316	0.554206	0.49781	-1.00039	0.528199	-1.12865	0.258643	0.556867	0.0950751	3
1511	0.00845242	-0.594032	-0.607421	-0.0392723	-0.600607	-0.947177	-0.0163514	0.792183	0.11537	0.571755	0.61887	0.88579	11
1512	0.658661	-0.258236	-0.167728	0.380427	-0.342061	-0.835997	-0.937036	0.88357	-0.0137406	0.994254	0.7361	0.347704	3
1513	-1.65095	-1.42128	-1.53085	-1.61357	-1.13994	-1.46254	-1.3648	-2.08454	-0.435888	-1.66026	-1.76724	-2.34978	0
1514	-0.371467	-1.05779	-1.10335	-0.515497	-1.38061	-0.858067	-0.631393	-0.100678	0.591282	0.555535	0.112741	0.135021	9
1515	0.269229	0.191435	0.224065	1.06997	-0.907951	-1.79306	-0.0848443	0.548622	-0.162654	0.568651	0.757111	0.0699198	3
1516	0.401985	-0.48758	-0.530925	-1.10899	2.52251	1.99362	-1.63021	-0.048001	1.50078	-0.130263	0.944788	0.666895	0
1517	0.603669	0.4371	0.602689	1.19646	-0.137013	-0.47157	-0.101033	0.497755	-0.406053	0.488235	0.761141	0.0990092	3
1518	0.0601453	-0.243983	-0.152578	0.699328	0.596933	-0.254623	-0.75927	0.350687	-0.340889	0.13265	0.57341	-0.194529	3
1519	0.381681	-0.3065	-0.247953	0.703927	0.901219	0.607786	-0.350149	0.528839	-0.999875	0.348041	0.736292	0.101186	3
1520	-0.640415	1.94235	1.87316	1.48355	0.730244	0.779762	1.79903	0.532417	1.0424	-0.202563	-1.1097	0.275991	0
1521	0.483186	0.0477733	0.196279	0.57675	0.880171	0.507454	-0.119543	0.669084	-0.220088	0.453543	-1.1362	0.2449	2
1522	0.46208	0.175664	0.25168	0.845809	-0.22548	-0.885917	-0.262683	0.624832	-0.249	0.346155	0.797832	0.191485	3
1523	-0.296895	-1.07106	-1.1779	-0.528819	-0.57067	-0.512631	-0.575634	0.158412	0.564452	0.349171	0.179306	0.00464292	9
1524	-1.67824	-1.33586	-1.40765	-1.73716	-1.27559	-0.914541	-0.319729	-2.01559	-1.90795	-1.67782	-1.87156	-2.66649	0
1525	0.59724	-0.189709	-0.116333	0.761505	-0.0557508	0.212115	-0.162756	0.609065	-0.747199	0.430866	0.69192	0.151104	3
1526	-0.050764	-0.220357	-0.165192	0.486167	0.717202	0.542376	-0.453086	0.554336	-0.49707	0.144492	0.67616	0.0621915	3
1527	0.953386	0.477359	0.606929	0.234486	1.3626	1.0105	0.0129976	0.875828	-0.312752	0.660677	0.987649	0.55677	3
1528	2.45983	1.65693	1.54314	0.942205	1.99918	1.64781	0.159916	0.857082	0.411729	0.957765	1.1709	1.02521	0
1529	0.486947	-0.336078	-0.260291	0.510231	0.240322	-0.237108	0.100754	0.473535	-0.219951	0.224484	0.655756	-0.162355	3
1530	-0.733564	-0.43765	-0.349295	0.394211	0.78723	1.8932	3.42957	0.490861	2.61886	0.781971	0.248943	0.695393	0
1531	0.492929	0.638428	0.746604	-0.77469	1.73078	1.29616	-0.375482	0.767936	0.384832	0.923679	1.091	0.786966	0
1532	0.0357866	0.933934	0.939165	1.48989	0.393049	0.172391	0.219537	0.701794	0.118629	0.847186	0.766784	0.399701	3
1533	-1.56605	-1.21672	-1.27993	-1.42429	-0.221457	0.652345	0.900983	-1.96289	0.63263	-1.26532	-1.20827	-1.33604	0
1534	0.367266	0.206	0.259372	-0.152162	-0.375361	0.101185	0.226311	1.07829	0.396191	1.09587	0.813262	0.985256	11
1535	0.396712	0.0544385	0.191442	1.0653	0.359378	0.297599	-0.24191	0.509542	-0.124477	0.224926	0.657573	0.113055	3
1536	-0.260712	0.293081	0.299005	1.23752	0.0170512	-0.179563	0.178336	0.601056	-0.0820178	0.304233	0.67839	0.0766766	3
1537	0.167385	-0.475841	-0.45754	-0.181644	-0.236516	-1.31396	0.155433	0.820728	-0.0439612	0.766005	-0.817266	1.03275	10
1538	0.249943	0.192818	0.269259	0.966879	0.970612	0.600521	-0.0169022	0.687053	-1.36098	0.607505	0.652216	0.121576	3
1539	0.193116	0.395188	0.598491	1.02176	0.37372	0.14021	-0.455362	0.608125	-0.136417	0.467866	-1.25104	0.0773491	2
1540	-1.29562	-0.0103698	-0.0312069	-0.856098	2.17288	1.92727	2.79119	-1.08588	1.99974	-0.309807	-0.143232	-0.393977	0
1541	-1.52807	-1.20907	-1.26527	-1.60507	-0.375276	0.347237	-0.827671	-1.31961	-0.623697	-0.433882	-1.72185	-1.45222	0
1542	-1.67292	-1.15715	-1.16751	-1.85632	-1.6261	-0.472868	-0.22642	-2.0024	-0.0501672	-2.19495	-1.63666	-2.77196	0
1543	-1.64077	-1.34651	-1.4297	-1.66785	-1.93742	-0.0123828	-0.550592	-1.3497	-0.314961	-1.13331	-1.56185	-1.53879	0
1544	-0.432841	-1.147	-1.20577	-0.635559	-0.820094	-0.688813	-0.810007	0.0716371	0.580374	0.43559	-0.029871	-0.177971	9
1545	0.670193	0.920395	1.20111	1.09108	0.474447	-0.291077	-0.850533	0.63776	0.0611767	0.586809	0.664855	0.273723	3
1546	0.398855	0.784172	0.988025	1.19423	-0.814233	0.348343	-0.294444	0.514076	-0.0020596	0.252698	0.698673	0.187597	3
1547	1.0048	1.74376	1.98378	-0.707959	2.18606	1.82859	-0.428422	0.775931	0.585345	0.647282	1.13711	1.20163	0
1548	0.375406	-0.355419	-0.38961	-1.0869	0.982932	0.72634	0.299494	-1.64723	0.0590684	-0.978359	0.846259	-1.21559	7
1549	0.281563	-0.555171	-0.529988	0.458892	0.563625	0.120381	-0.0780118	0.570939	0.00707642	0.148887	0.565708	0.282065	3
1550	0.156039	-0.326913	-0.281343	0.915262	-0.198072	-0.755401	-0.563359	0.533199	-0.226488	-0.0400477	0.639909	-0.107023	3
1551	0.54436	0.682764	0.848989	1.22247	-0.520627	-0.77734	-0.433168	0.395687	-0.26071	-0.469507	0.647233	-0.00176987	3
1552	-1.05407	-0.223987	-0.108918	-0.64417	0.420279	1.28832	0.857625	-0.87376	0.683734	0.95641	-0.333409	0.317389	0
1553	0.221298	0.735269	0.934499	0.964503	-0.504401	-0.0409588	-0.142194	0.784198	-0.338315	0.635203	0.597727	0.148651	3
1554	0.29311	0.296235	0.419162	1.07768	-0.371247	-0.168656	-0.633332	0.370171	-0.244879	-0.228679	0.51707	-0.0855405	3
1555	2.40325	2.11423	1.47044	1.17993	1.46517	1.1088	0.5392	1.0571	0.521856	0.901406	0.806097	0.787693	0
1556	-0.403688	-1.20596	-1.27841	-0.34918	-1.20216	-0.422166	-0.487089	0.0392577	0.457125	-0.206351	0.14833	0.346909	9
1557	-1.39692	-0.642504	-0.593209	-1.03298	0.159552	0.862958	1.62451	0.0728696	0.842852	-0.100386	-0.74872	0.263702	0
1558	0.445275	0.272177	0.427792	1.25112	-0.406741	-1.59293	0.104847	0.481204	-0.165647	0.461389	0.752096	0.187597	3
1559	0.000281318	0.0450952	0.113092	1.31512	-0.199467	-0.0146032	-0.259986	0.413175	-0.343016	0.212457	0.623579	0.0791397	3
1560	0.0314544	-0.706152	-0.688094	-1.12954	-0.631896	-1.34378	-0.269693	-0.964144	-1.28886	-1.4689	-1.6739	0.574366	4
1561	0.785434	-0.0864407	-0.0852656	-0.674133	-0.707533	-1.59517	0.00938722	1.06163	0.174846	1.00019	0.829751	1.03381	11
1562	-1.04602	-0.375356	-0.29758	-0.327184	0.333729	1.27599	2.42104	-0.589571	1.61564	0.886121	-0.598533	0.674064	0
1563	-0.627973	-0.825473	-0.816113	-0.187538	-0.475093	-1.66633	-1.57082	-1.4344	1.06361	1.50445	-1.73162	0.117114	0
1564	-0.672081	-0.725568	-0.682511	-0.828373	0.288433	0.688763	-0.347117	0.0806464	0.327069	0.598859	0.306071	0.481618	5
1565	-1.37093	-1.09332	-1.12005	-1.81562	-2.1958	-0.0187998	0.529726	-1.821	-0.168874	-0.658945	-1.41609	-2.59135	0
1566	-1.01007	-0.977347	-1.00829	-0.177265	-0.0858881	0.667684	1.8916	-0.310176	1.33125	-0.101053	-0.899184	-0.277993	0
1567	-1.64641	-1.42982	-1.54016	-1.70242	-1.46016	0.0983202	-0.00172113	-1.78574	-1.68677	-2.58088	-2.04832	-3.02468	0
1568	-1.59446	-0.684371	-0.594082	-1.40339	-0.437873	0.36144	0.524261	-1.62674	0.491711	-0.945007	-1.31073	-1.14229	0
1569	-1.54124	-1.20327	-1.2651	-0.749991	-0.562875	0.399778	0.0409574	0.0502224	0.269534	0.128663	-0.39823	-0.153611	5
1570	0.0371278	-0.457809	-0.447397	0.581639	0.443884	-0.412124	-0.183111	0.587974	0.0685062	0.37653	0.613772	0.0793633	3
1571	-0.0160452	-0.574824	-0.544925	-0.311541	-0.553323	-0.599943	-0.366286	0.670105	-0.858827	0.435926	0.743397	0.791135	11
1572	0.392842	0.17562	0.285965	0.574406	0.905888	0.267835	-0.63179	0.799037	0.042333	0.480343	0.791735	0.167065	3
1573	-0.354076	-1.01494	-1.05306	-1.0386	-1.13642	-1.52493	-0.34916	-0.119781	-1.38817	-0.393952	-0.0529336	0.361264	5
1574	-1.58674	-1.26171	-1.32936	-1.50203	-1.33203	-0.28218	-0.538551	-1.88114	-1.24347	-1.7769	-1.33577	-1.51105	0
1575	-1.40869	-1.10952	-1.18319	-0.842831	-0.454837	0.85494	2.03725	-1.92338	1.2218	-2.27575	-1.47425	-2.25952	0
1576	0.146249	-0.150103	-0.0425215	0.353159	1.17168	0.589433	-0.577458	0.631643	0.380272	0.100689	0.612185	-0.0994238	3
1577	0.319288	-0.656013	-0.668043	-0.0855706	-0.240891	-1.02699	-0.0453048	0.958953	0.00119748	0.961982	0.617947	0.914882	11
1578	3.75741	2.96907	1.965	1.32641	0.850884	0.505739	1.07267	1.32061	0.973102	1.52958	1.16301	1.49534	0
1579	1.16532	0.612853	0.341664	0.808559	0.779224	0.940789	-0.193778	0.722568	0.312423	0.948573	0.73144	0.88683	3
1580	0.312582	0.202683	0.318183	1.11432	-0.875722	-0.293569	0.25585	0.464714	0.237062	0.120122	0.679636	-0.0882978	3
1581	0.568826	0.117209	0.256218	0.44673	1.28535	0.918368	-0.381859	0.871217	0.0577698	0.55092	0.809528	0.346272	3
1582	0.518136	0.211029	0.335826	1.18102	0.568054	0.0379592	-0.550169	0.634542	0.0274046	0.356289	0.770084	0.324464	3
1583	-0.366148	-1.13843	-1.2075	-1.28841	-1.11789	-0.67272	-0.175363	-0.919226	-0.108439	-0.00437544	0.0647049	0.132517	0
1584	0.0316393	0.226547	0.316222	1.21648	-0.358341	-0.283776	0.0945336	0.593703	-0.0108979	0.0635851	0.666081	0.279641	3
1585	0.716736	0.592976	0.791649	0.989323	-0.366446	-0.787593	-0.0233647	0.658584	-0.873774	0.480025	0.767144	0.13377	3
1586	0.479963	-0.0899965	-0.0712662	-0.718826	0.698898	0.424323	0.183697	-0.279478	0.337967	-0.272766	0.951912	0.931379	0
1587	-1.29287	-1.07346	-1.24954	-0.226404	-0.104519	0.713767	1.69577	-1.38268	1.17269	-0.990917	-0.843224	-1.71143	0
1588	-1.55794	-1.21836	-1.28532	-0.798949	-1.74226	-0.853881	-1.11276	-1.76225	-1.2759	-2.10796	-1.74341	-2.56568	0
1589	0.322587	0.893748	1.13273	1.0767	-0.347558	-0.665961	0.179828	0.698818	0.0932455	0.453543	0.825408	0.181729	3
1590	0.530176	-0.161545	-0.0644476	0.979139	1.13051	0.912143	-0.15151	0.770042	0.232587	0.645751	0.720369	0.544486	3
1591	2.66977	2.96907	3.44415	1.27782	0.614061	-0.239265	0.781895	1.23103	0.640024	1.34711	1.06754	1.12034	0
1592	-1.66751	0.751456	1.27283	-0.902162	-0.526871	-0.0240804	-0.851005	-1.43598	0.0489805	-0.874898	-0.979684	-0.878637	0
1593	-0.429141	-1.08188	-1.14554	-1.18068	-1.22199	-0.308062	-0.356153	0.314713	-1.08819	-0.554585	0.361385	0.819628	5
1594	-0.437467	-1.00047	-1.04332	-0.222708	-1.54276	-0.391929	-0.335856	0.163722	1.00234	0.0907894	0.23972	0.318215	9
1595	1.08807	0.282681	0.361204	0.827085	1.48583	1.06995	-0.254733	0.715548	0.192942	0.478118	-1.18191	0.165263	2
1596	-0.478414	-1.15511	-1.21619	-0.562051	-1.29759	-0.191886	-0.628756	-0.0806975	1.2869	-0.775274	-0.087514	0.0807032	9
1597	0.605611	0.265884	0.417052	-0.524345	0.259769	0.0777571	0.140132	0.996395	0.0604892	1.07589	0.974564	0.997992	11
1598	0.57931	0.112834	0.270964	0.468047	1.49904	1.04944	-0.663089	0.752838	0.175304	0.640624	0.748012	0.298995	3
1599	0.344433	0.0476542	0.145992	0.949498	-0.703545	0.134835	0.0475455	0.714946	0.126227	0.693046	0.633188	0.137517	3
1600	-1.6145	-1.08814	-1.10509	-1.27173	-0.324531	0.612199	2.04175	-1.39837	1.62438	-0.344074	-0.704099	-0.863353	0
1601	0.345158	0.640154	0.825465	1.29177	0.130081	0.121342	-0.191552	0.572501	-0.065248	0.404353	0.706254	0.163256	3
1602	-0.317138	-0.923802	-0.945219	-0.519021	-0.471748	-1.80931	-0.283341	0.274499	0.489011	0.850703	-1.35613	0.185255	10
1603	-0.0963673	-0.690649	-0.677482	-1.11103	-0.156788	0.0436644	0.0645068	-0.796447	-0.2489	-0.178721	0.610593	0.589709	5
1604	0.478036	0.187626	0.343987	1.04118	0.81706	0.841639	-0.908079	0.584231	0.306619	0.0426881	0.65436	0.044872	3
1605	-0.130177	-0.204155	-0.168069	0.686136	1.20169	0.707396	-0.269552	0.590728	-0.00287906	0.598316	0.643395	0.150695	3
1606	0.116695	-0.768431	-0.775883	-0.654001	-1.03079	-0.421511	-0.0555017	0.463553	0.115477	-0.195786	0.656125	0.842139	11
1607	0.204771	-0.139362	-0.0935971	0.411989	0.778835	0.127139	-0.532569	0.79293	-0.0499407	0.768617	0.691418	0.172248	3
1608	0.439124	0.303376	0.461288	1.07002	0.212843	0.329239	-0.307266	0.683847	-0.292361	0.56098	0.730152	0.247253	3
1609	-0.000104105	-0.62233	-0.64079	-0.0366467	-0.587861	-1.9048	0.00451686	0.833969	-0.431341	0.947888	0.535355	1.13306	11
1610	1.51714	0.437576	0.528792	-0.60124	0.995769	0.683193	0.0308419	0.710482	0.394453	0.930375	1.1149	0.643239	11
1611	0.543944	0.47178	0.658516	1.17494	-0.421173	-1.39966	-0.096072	0.594751	-0.0288656	0.486663	0.707812	0.22805	3
1612	0.145663	0.74668	0.888218	1.0598	-0.0782689	0.349995	-0.608275	0.502459	-0.123011	0.458129	0.633694	-0.0946762	3
1613	0.449592	-0.0780198	-0.02914	-1.3548	-0.0491124	-0.0674648	0.264974	-1.4496	0.190993	-0.854149	0.871545	-2.67031	0
1614	0.442115	0.554442	0.729344	1.32219	-0.458432	-0.800845	-0.857799	0.607282	-0.00537753	0.572036	0.708016	0.210263	3
1615	0.510982	0.987896	1.15414	1.40645	0.00744004	-0.833585	0.0752927	0.679092	0.428997	0.755687	0.766806	0.279294	3
1616	1.18074	1.0113	1.23652	1.09467	0.396483	-0.864908	-0.514884	0.790964	0.00108856	0.788561	0.851738	0.392973	0
1617	1.35574	2.96907	3.76814	1.71246	2.13888	2.03534	2.87721	1.59515	3.25141	4.11895	1.32238	3.27826	0
1618	-0.254529	-0.969968	-0.993269	-1.18506	-0.613598	0.203228	-1.26347	-1.27273	-0.564371	-1.43253	0.428999	0.0051341	5
1619	0.219942	1.02924	1.246	1.37133	-0.257581	-0.720855	-0.0333451	0.377001	0.212102	0.31138	0.718802	0.0254918	3
1620	0.842045	-0.0103995	-0.0300562	-1.13579	1.8543	1.51054	-0.239091	-1.56326	-0.583423	-0.887885	1.13577	-0.751551	7
1621	-1.65415	-1.31741	-1.39271	-1.79526	-0.811484	-0.120732	-0.561761	-1.9281	-0.28909	-0.870072	-1.96459	-1.80134	0
1622	0.076256	0.221146	0.346906	0.880104	-0.060161	-0.828755	-0.276904	0.703572	-0.70975	0.669147	0.772294	0.257128	3
1623	0.36372	0.930393	1.06906	1.39835	-0.12577	0.0449998	0.424346	0.476945	-0.584942	-0.228679	0.778599	0.287234	3
1624	-1.21177	-0.273472	-0.200031	-0.426777	0.547441	1.31915	2.59292	-0.956722	1.73033	1.32689	-0.710177	0.525185	0
1625	3.62047	2.96907	3.29938	1.63682	1.59868	1.17544	0.830515	1.35471	1.04874	1.67816	1.24942	1.49861	0
1626	0.404883	0.0704919	0.147824	0.875783	1.40345	0.693555	-0.0372445	0.739136	0.0104646	0.781971	0.770241	0.327407	3
1627	-1.57769	-1.07187	-1.08628	-1.76619	-0.913055	-1.01688	-1.23102	-1.54214	-0.588198	-1.43768	-1.84661	-2.17758	0
1628	-0.200601	-0.782848	-0.795636	-0.507645	-0.624633	0.318217	-0.108617	-0.895277	-1.39126	-1.75555	-1.70635	0.66222	4
1629	0.305937	0.323328	0.471772	0.826001	-0.418926	-0.253657	-0.667427	0.734691	-0.670229	0.488549	-1.24985	0.122211	2
1630	0.330743	-0.246483	-0.152663	1.1016	0.276583	-0.25096	0.0599524	0.6462	0.212016	0.47333	-1.50805	0.207608	2
1631	-1.17754	-1.2844	-1.38336	-0.648521	-0.467001	-0.773206	0.772759	-1.94011	-0.655372	-2.32298	-1.67579	-2.353	0
1632	0.218107	0.729035	0.768807	1.23739	-0.0348272	0.0793121	0.613582	0.767501	-0.163715	0.780903	-1.00414	0.474477	2
1633	-0.266524	-1.13165	-1.18626	-0.352487	-1.09511	-1.26635	-0.742147	0.0494211	1.47771	0.322367	0.399658	0.241814	9
1634	-0.648647	-1.02088	-1.04334	-1.09687	-0.913001	-0.812207	1.05786	-0.163187	0.861632	-0.234947	-1.56877	-0.869869	0
1635	0.362471	0.31812	0.451188	-0.547981	0.0494822	-0.139518	-0.0398509	1.05385	0.229072	0.834545	-0.937996	0.824927	10
1636	-0.383816	-1.123	-1.17362	-0.724943	-0.752135	-0.30516	-0.72192	0.132561	0.261057	0.331662	0.162034	0.0906807	9
1637	0.42605	-0.205598	-0.130141	0.764039	0.207111	0.145804	-0.752337	0.639194	0.145938	0.500077	0.703071	0.3318	3
1638	0.0270915	-1.10412	-1.16778	-1.23673	-0.848675	-0.3609	-0.183485	-1.04773	-0.463467	-1.19	0.479981	0.0777972	5
1639	-0.476271	-0.570183	-0.552745	-0.0325463	-0.792244	-1.07398	-0.1597	0.749545	0.244395	0.947717	0.647146	0.7486	11
1640	-0.32278	-0.84599	-0.851165	-1.30775	-0.538997	-0.241039	-0.704867	-1.10278	-2.48129	-0.721473	0.321672	0.460962	0
1641	0.74185	1.00022	1.27387	1.14597	-0.357097	-0.0200919	-0.896736	0.73706	-0.33746	0.734164	0.808126	0.329851	3
1642	-1.65378	-1.35584	-1.44325	-1.6535	-0.747001	0.141758	-1.35906	-1.70161	-0.663597	-0.976577	-1.44164	-1.26389	0
1643	-1.39097	-0.325827	-0.258415	-1.28841	0.069617	0.943737	1.47293	-1.33464	1.07447	0.311775	-0.635827	-0.1326	0
1644	0.351124	-0.111495	-0.031697	0.757721	0.634801	0.176587	0.161211	0.700611	-0.0163429	0.27621	0.643425	0.0884743	3
1645	0.559067	0.752438	0.946581	1.08528	-0.737475	-0.583237	-0.603771	0.582714	0.0573273	0.390923	0.687869	0.253909	3
1646	1.92044	1.25484	1.24057	-0.452249	2.38348	1.86543	-0.0506088	0.777104	0.580302	0.673347	-0.707831	0.777365	0
1647	0.615493	-0.242987	-0.238045	-0.255779	-0.598578	-0.169966	-0.104096	1.03595	0.333882	0.954204	0.810166	0.985468	11
1648	0.362918	-0.401675	-0.361483	-1.18945	1.88078	1.46862	-0.20132	-0.312046	0.0467049	-0.224786	0.79244	0.526453	0
1649	-0.16821	-0.960491	-0.989902	-1.15053	-0.88112	-1.56926	-0.311273	-0.78782	-0.0073245	-1.82012	0.134392	-0.384711	5
1650	-0.946718	-0.724631	-0.750314	-0.794846	0.317046	0.989765	2.32903	-1.58963	1.57991	-0.705103	-1.05284	-2.215	0
1651	-0.268728	-0.819269	-0.833202	-1.17632	2.52595	2.03822	-2.48413	-0.256184	1.62691	0.10379	0.751259	-0.996812	0
1652	-1.39002	0.219941	0.341366	-0.268778	2.7165	2.19556	2.44635	-0.95841	1.87806	0.725013	-1.07331	-0.939581	0
1653	1.19387	0.175233	0.262185	0.627941	1.57061	1.20047	0.0744354	0.897671	0.268867	0.860003	0.823692	0.554084	3
1654	0.605673	-0.284169	-0.248294	0.621435	1.34303	0.91754	-0.65366	0.670014	-1.58615	0.186904	0.694732	0.292027	3
1655	-1.64497	-1.40606	-1.52567	-1.71977	-1.17655	-1.05276	-0.821361	-2.1267	-1.45866	-2.44088	-1.71796	-3.14121	0
1656	0.917619	0.164565	0.175759	-0.848697	2.67681	2.16574	-1.4483	0.13911	0.367766	-0.43788	1.03102	1.12767	0
1657	-0.477026	-1.1347	-1.1941	-0.583294	-1.82537	-1.72435	-0.419666	-0.0990755	-1.65219	-0.59321	-0.114714	0.0492956	5
1658	0.246412	0.427697	0.636505	0.898674	0.147443	-0.256403	-0.280615	0.491575	-0.0472318	0.00210222	0.705665	0.0631046	3
1659	-0.164356	0.879436	0.981228	1.35379	-0.0495481	0.0989955	-0.0959604	0.645526	-0.100907	0.659674	0.660228	0.117966	3
1660	-1.66835	-1.44527	-1.55864	-1.65064	-1.43869	-0.864423	-0.430181	-1.86897	-0.732536	-1.60275	-1.74539	-2.05338	0
1661	0.168711	-0.860913	-0.891523	-0.123749	-0.654463	0.346041	-0.590088	0.559436	-0.486815	0.0460245	0.50967	0.935975	11
1662	-1.6433	-1.40643	-1.50839	-1.53226	-1.16157	0.267217	-0.142212	-2.16609	0.218744	-1.98924	-1.69865	-1.92245	0
1663	0.485328	-0.0607317	0.0391312	-0.585262	1.75798	1.33926	-0.845145	0.980914	0.0142171	0.794884	0.955018	0.828813	0
1664	0.182833	-0.167362	-0.0530264	0.802461	0.28468	-0.0134698	-0.185645	0.505829	-0.0977915	0.19475	-1.29407	-0.0697344	2
1665	-1.10773	-1.1413	-1.199	-0.899	-0.422355	0.677894	1.89697	-1.65746	1.23063	-1.4768	-1.18732	-2.40202	0
1666	0.691453	1.84717	2.31254	-0.331004	-0.394184	-1.34251	-0.484572	1.16127	-0.0929906	1.15449	0.785299	0.83687	0
1667	-0.0814745	-0.468819	-0.492762	0.629211	0.557317	-0.199017	-0.103713	0.659765	0.264052	0.370696	0.638319	0.182318	3
1668	0.27996	-0.187804	-0.143948	0.797514	0.588473	0.495628	-0.960393	0.518631	-0.242433	-0.0205023	0.80333	-0.119277	3
1669	-1.65418	-1.31036	-1.38103	-1.63635	-1.44379	-0.318514	-0.74472	-2.13406	-1.00327	-1.51419	-1.92628	-1.55615	0
1670	0.27683	-0.247911	-0.162635	1.22287	-0.0466057	-0.0548204	-0.412778	0.36174	-1.58873	-0.226341	0.578186	0.266351	3
1671	-0.0335895	0.511906	0.643408	1.04399	-0.324003	-0.407949	-0.31339	0.572896	-0.00917562	0.424749	0.740596	0.00660569	3
1672	-1.52818	-0.0984026	0.128221	-1.44543	-0.958844	-0.177114	0.399162	-1.52899	0.13528	-0.682395	-1.24274	-1.22548	0
1673	-1.0758	-0.558726	-0.534334	-0.636629	0.15546	1.00527	2.6422	-1.94292	1.86076	-1.88617	-1.09357	-1.93164	0
1674	2.94319	2.78319	1.08619	1.37602	0.452495	0.393474	0.233966	1.02566	0.371704	1.02752	0.684614	0.781494	0
1675	0.685209	-0.0947278	-0.00433734	-0.480537	0.566493	0.571803	0.154516	1.08684	0.606432	1.20863	0.890196	0.99207	11
1676	0.594434	-0.0612822	0.0725211	1.06003	0.0649717	0.141663	-0.533178	0.605635	-0.115495	0.499149	0.510404	0.187987	3
1677	-1.16743	-0.26944	-0.204719	-0.483858	0.57616	1.20218	2.71428	-1.15784	1.98316	1.24552	-0.417901	0.680753	0
1678	0.392318	-0.314773	-0.232249	0.426538	0.843453	0.598114	-0.493341	0.672701	-0.407392	0.778548	0.651642	0.0683348	3
1679	0.260411	-0.153094	-0.111453	-1.20053	0.763597	0.858354	0.0496229	-0.673962	0.0472746	-1.4172	0.851983	0.791225	0
1680	0.49555	0.589286	0.769403	0.985932	-0.442209	-1.12621	-0.195515	0.782317	-0.228024	0.883326	0.758007	0.503573	3
1681	-1.57124	-0.892082	-0.886323	-1.78654	-0.550831	0.365677	1.556	-2.27421	2.16744	-1.20514	-1.51958	-2.91901	0
1682	0.356597	0.502682	0.669575	0.927007	-0.584478	-0.310307	-1.02858	0.761961	-0.0189936	0.340466	0.732313	0.256771	3
1683	0.252579	0.348159	0.424808	1.09178	0.354905	-0.651913	0.2142	0.633819	-0.254279	-0.00852524	0.653789	0.211777	3
1684	1.44189	0.453971	0.546925	-0.687915	2.2262	1.74843	0.0903479	0.757783	0.555695	0.77187	1.1515	0.61172	0
1685	-1.36096	-0.994145	-1.00422	-1.23443	-0.838615	-0.171712	0.277811	-1.90161	-0.393057	-0.701055	-1.04243	-1.12638	0
1686	1.64295	-0.18038	-0.550848	-0.0125003	-0.44705	-0.181284	-0.0619436	0.277593	0.347775	0.253124	0.604963	0.70251	0
1687	-0.109194	-0.798633	-0.828898	-0.50505	-0.594438	-1.28077	-0.366588	-0.288056	-0.363745	-1.40706	-1.79136	0.443277	4
1688	-0.624258	0.0757884	0.189545	-0.223761	0.184881	0.95152	2.78028	0.973652	1.84523	0.986966	0.641729	0.699366	0
1689	-1.28731	-0.653201	-0.744518	-0.430565	0.202674	-1.09191	1.01005	-1.72096	0.425455	-2.63017	-1.42055	-1.28374	0
1690	-0.482345	-1.19617	-1.26186	-0.519905	-1.37827	-0.594109	-0.393222	-0.0573029	0.995134	-0.185356	0.0421558	0.0917816	9
1691	-1.68544	-1.41187	-1.50437	-1.8476	-1.54687	-1.05693	-1.13212	-2.23102	-1.62188	-2.47107	-1.90092	-3.03324	0
1692	0.265684	0.660596	0.861689	1.46319	-0.151731	0.342542	0.1618	0.400773	-0.346319	-0.0702917	0.739214	0.272674	3
1693	0.233709	0.578738	0.76772	1.17094	-0.276301	-0.701226	-0.785618	0.565198	-0.758547	0.39377	0.65587	0.22378	3
1694	-0.834606	-0.467897	-0.479104	0.953757	0.482869	1.35557	2.56049	1.12941	1.82823	1.24713	-0.204654	1.53688	0
1695	0.268166	0.382676	0.560456	1.16706	-0.0246218	0.44842	-0.660586	0.552319	-0.0493141	0.121132	0.706126	0.110266	3
1696	-1.13682	0.277251	0.514707	-0.676409	0.339223	1.30184	1.11689	-1.1819	1.09678	0.564967	-0.382989	0.0746556	0
1697	0.252132	0.0145805	0.0936161	1.38949	0.695963	0.104505	-0.642248	0.333782	-0.176885	0.1484	-1.79338	0.25891	2
1698	0.323404	-0.11331	-0.0683683	-0.738602	-0.195431	0.065297	0.053081	0.111566	-0.977221	-1.05027	-1.65329	0.906891	6
1699	0.475724	0.00482067	0.0664696	0.67609	0.524001	-0.101467	-0.186806	0.784664	-0.0411671	0.412368	0.780573	0.354356	3
1700	0.162082	-0.290983	-0.228243	0.690946	0.474707	0.173595	-0.412913	0.600329	-0.211351	0.46431	0.607677	0.15192	3
1701	0.00533818	-0.540858	-0.486412	0.42607	0.10776	-0.189106	-0.809015	0.444717	-0.523989	-0.0645333	-1.6148	-0.0694647	2
1702	-1.66633	-1.41263	-1.51474	-1.6535	-1.43314	-0.259049	-0.342192	-2.00425	-1.06379	-2.29937	-1.74934	-2.48369	0
1703	-1.04347	2.71413	3.0221	0.628365	1.31958	1.34963	2.57999	0.510249	1.85291	0.180851	-0.850526	-0.0746062	0
1704	0.00920775	-0.628445	-0.616158	-0.432088	-0.146291	-0.0805595	-0.0329261	0.331483	-0.0930396	0.119617	0.480187	0.789959	11
1705	0.604008	-0.0627253	0.0316095	0.674735	0.36822	-0.115908	-0.396805	0.864206	0.206601	0.451898	-1.24156	0.409464	2
1706	0.00880698	0.618209	0.658324	1.25833	-0.40169	-1.54337	-0.285972	0.453954	-0.713519	0.130161	0.724646	0.163256	3
1707	-1.359	-1.18409	-1.27456	-0.624958	-0.131367	0.50256	1.92596	-1.42517	1.09771	-1.55517	-1.45084	-2.96519	0
1708	0.176975	-0.449909	-0.42106	-0.954635	1.64003	1.43176	-0.387408	0.0750341	-0.044323	-0.161286	0.725924	0.800123	0
1709	1.23055	0.797027	0.943938	-0.977006	-0.284963	-0.49964	0.185714	-1.45836	-0.0451936	-0.558028	1.10221	-1.44654	0
1710	-0.0476652	-0.927774	-0.960007	-1.13788	-1.13853	-0.672107	-0.630187	-0.467682	-0.764733	-1.387	0.450994	0.323152	5
1711	-0.134817	-0.909415	-0.927768	-1.08096	-1.13268	-0.755345	-0.844372	-0.635494	-0.978852	-0.750826	0.707532	0.0153784	5
1712	0.116695	-0.516042	-0.492379	-0.762877	1.97506	1.57695	-0.439769	0.454399	-0.135028	0.26873	0.871292	0.650194	0
1713	0.312212	0.268904	0.384898	0.865692	0.70144	0.0405715	-0.419003	0.683176	0.037129	0.414791	0.650896	0.0913414	3
1714	-0.144021	-0.461023	-0.410641	-1.11103	-0.466824	-0.738693	-0.401729	-0.169602	0.83479	-1.44026	-1.51133	1.19551	0
1715	0.641563	0.518988	0.617668	0.993425	1.04234	0.640247	-0.168494	0.474122	-0.429844	-0.379799	0.899408	-0.0957907	3
1716	1.18617	0.170546	0.276419	0.491704	1.40408	1.00564	-0.0753341	0.685863	0.177208	0.589289	0.896174	0.369041	3
1717	-0.318787	-0.966665	-1.0111	-1.09287	-1.09341	-0.267091	-0.282374	-1.54983	-0.268685	-2.34323	-1.60223	0.372901	4
1718	0.0772735	-0.216608	-0.178489	1.12287	0.293628	0.3146	-0.323425	0.437492	-0.383329	0.190606	0.614114	0.103791	3
1719	0.3286	0.135285	0.197813	-0.527026	1.16181	1.02128	-0.534839	1.02402	0.168226	1.08108	-0.960694	1.006	0
1720	-0.141971	-0.698996	-0.716135	-1.23673	0.0334557	-0.203498	-0.362463	-0.601277	-1.13441	-1.09301	-1.72575	0.516124	4
1721	2.08412	1.93778	1.48772	1.44074	1.39539	1.01778	0.813164	1.0604	0.574626	1.0309	1.00977	1.02138	0
1722	0.347285	0.0174222	0.116608	0.846435	0.707304	0.112617	-1.15553	0.617035	-0.653663	0.351426	0.765091	0.183102	3
1723	-0.381025	-0.928414	-0.949672	-0.35849	-1.227	0.0960659	-0.620165	0.00431845	1.2713	-0.336041	0.231354	0.0893576	9
1724	-1.65107	-1.22324	-1.2723	-1.60507	-1.10852	-0.195908	-0.745612	-2.05561	-0.364774	-2.0154	-1.94966	-1.56415	0
1725	-0.233346	-0.703578	-0.691929	-1.43219	1.11394	0.897053	-0.543744	-0.469678	-0.942485	-0.364959	0.412001	0.691297	0
1726	-0.0793008	0.42969	0.637719	1.06848	-0.249852	-0.394822	-0.495498	0.0250995	0.0137008	-0.560331	0.398197	-0.482108	3
1727	-0.208572	-0.892127	-0.905756	-0.871133	-0.967032	-1.2826	-1.35444	0.133296	-0.232407	-1.44284	0.618655	0.594951	5
1728	-1.6513	-1.43953	-1.55286	-1.62494	-1.34156	-1.1267	-0.169642	-1.93706	-0.514824	-1.58301	-1.70442	-2.53316	0
1729	-0.330412	-1.05453	-1.09431	-0.677551	-0.786047	-0.637583	-1.2455	-1.58413	0.828151	0.441287	-1.86739	-0.00474719	0
1730	-0.233809	-0.635735	-0.59909	-0.0121427	-1.36704	-1.25673	-0.288343	0.636885	0.0540257	0.0280655	0.626158	0.672383	11
1731	-0.281787	0.37119	0.373903	0.987524	0.00831414	-0.748984	0.0228848	0.526798	0.0570644	0.176632	0.719524	0.170458	3
1732	1.11668	0.133069	0.224938	-0.860576	2.23374	1.74494	-1.27848	0.750801	0.240005	0.745674	1.02904	0.806531	0
1733	0.239614	-1.0116	-1.06378	-1.14841	-0.761938	-0.389663	-0.0693239	-1.41471	-0.0693041	-1.74645	-0.15451	-2.52245	0
1734	-0.31003	-0.673882	-0.649739	-1.267	-0.326684	-0.669425	-0.281259	-0.679565	-0.424879	-1.85769	-1.6112	0.418091	4
1735	0.212033	-0.0519388	0.0147334	1.13866	0.101133	0.264006	-0.261366	0.577703	-0.570309	0.10893	-1.10206	0.121152	2
1736	0.692254	0.223467	0.396596	1.03032	0.172172	0.193826	-0.827119	0.732028	0.247553	0.269982	0.702169	0.230268	3
1737	-1.19693	0.533717	0.678631	0.875848	-0.0363095	1.02368	1.61068	0.274347	1.00471	-0.427921	-1.08613	-0.303277	0
1738	1.0443	1.69452	1.8903	0.163857	1.60829	1.08297	-0.186129	0.74848	0.195034	0.229771	-0.789762	0.527971	0
1739	0.442824	0.235474	0.363697	1.04598	0.668204	0.439884	0.00447725	0.676244	-0.374131	0.38304	0.70546	0.238715	3
1740	0.592646	-0.356327	-0.280278	0.622829	0.622004	0.132291	-0.641879	0.638692	-0.29457	0.444951	0.583577	0.1772	3
1741	0.328646	0.622776	0.816622	1.04361	-0.704384	-0.149467	-0.541437	0.71	0.0794452	0.795723	0.710887	0.421573	3
1742	3.75741	2.96907	3.45286	-0.389491	2.04388	1.82046	0.879551	0.33024	2.05269	0.0223687	-0.306359	0.421139	0
1743	1.26635	-0.109993	-0.0659178	-0.417785	0.812154	0.425642	0.531656	0.843973	0.641502	1.86691	1.42285	1.15375	11
1744	0.329248	0.696571	0.808866	1.26152	0.149943	-0.0109643	-0.102599	0.653507	0.264026	0.43727	-0.937996	0.26987	2
1745	0.226525	-0.313032	-0.271648	0.346114	-0.57406	-1.15464	-0.715105	0.981205	0.149972	1.0269	0.720071	1.43644	11
1746	0.526538	-0.0476837	0.0590543	0.611795	-0.0245642	-0.918443	-0.756389	0.775314	-0.507564	0.640624	0.699348	0.22768	3
1747	0.309915	0.82159	1.026	1.36037	0.109436	-0.0746717	-0.0993562	0.369814	-0.0257302	0.0797011	0.744082	0.0469705	3
1748	0.64053	-0.14689	-0.0784257	-0.304793	1.35533	1.21532	-0.502704	0.925174	0.104355	0.849923	0.762188	0.467953	0
1749	0.334119	-0.531336	-0.56945	-1.31752	2.52589	2.00107	-2.37396	-0.614288	1.6933	-1.49272	-1.49503	0.542503	0
1750	0.981722	0.433826	0.546542	-0.874178	2.72484	2.18752	-1.44362	-0.0662432	0.491631	0.119112	1.04022	0.646507	0
1751	-1.41379	-0.941343	-0.940425	-1.35984	-0.508509	0.618917	1.37911	-0.444423	0.742733	-0.433882	-0.968972	-0.526722	0
1752	0.317207	0.504571	0.483342	-0.000821921	1.67438	1.24084	-0.216549	0.851951	0.406129	1.08409	0.919396	0.533892	3
1753	-0.305652	-0.959271	-0.997808	-0.156811	-1.21441	-0.845633	-2.96633	0.338179	2.66893	0.36408	0.310957	0.486832	0
1754	0.221144	0.607541	0.774347	1.15151	-0.191954	-0.0130043	-0.0721447	0.590543	-0.160828	0.262862	-1.14427	0.0392487	2
1755	0.42753	0.354557	0.547032	0.778911	-0.171465	-0.911243	-0.00955273	0.605679	-0.0760238	-0.142811	0.612528	-0.0107357	3
1756	0.427022	0.553505	0.747499	1.05573	0.774923	0.595535	-0.532069	0.57954	-0.427962	0.25822	0.743562	0.00880797	3
1757	0.655177	2.6897	3.15481	-0.764179	-0.211271	-0.343607	-0.851261	0.886232	0.132707	0.86442	0.683327	0.541882	0
1758	-1.66693	-1.01518	-0.992118	-1.18286	-0.355502	0.372461	-1.14602	-1.82666	-0.0929758	-0.321074	-0.999323	-0.68157	0
1759	-0.391848	-0.47596	-0.448846	-1.25293	-0.126713	-0.971431	-0.32429	-0.258068	1.12448	1.36453	-1.58802	0.909693	0
1760	-0.331367	-1.09109	-1.14183	-0.495632	-1.03879	-0.002497	-1.23722	-0.32566	0.85793	-0.085198	-1.84248	-0.426221	8
1761	-1.63798	-1.20452	-1.24924	-1.67072	-1.32557	-1.04299	-0.908133	-1.70835	-0.548895	-2.1614	-1.80963	-2.96097	0
1762	0.480734	0.607809	0.791884	1.16364	-0.852994	0.00365853	-0.320832	0.428627	-0.21911	0.0314639	-1.58098	-0.111276	2
1763	-0.351749	-0.717802	-0.717158	-1.50476	-0.0836867	0.0841619	-0.900731	-1.17985	-0.589998	-1.1708	0.523005	0.0335852	5
1764	0.222932	-0.212755	-0.154687	0.380938	1.54673	0.896323	-0.270307	0.818382	-0.157478	0.663677	0.739691	0.544115	3
1765	0.313784	0.0616098	0.161845	1.09346	0.420755	0.45046	-0.088257	0.584708	-0.607142	0.0641276	0.711343	0.190903	3
1766	0.226848	-0.228466	-0.114458	-1.18506	-0.40298	0.0966294	-0.416988	0.593763	0.00031649	0.502855	0.787332	0.304054	11
1767	0.105548	0.494484	0.65076	1.20149	-0.802717	0.0424792	0.340496	0.592056	-0.298839	0.471727	0.60414	0.198435	3
1768	1.8316	0.759877	0.351999	0.879908	0.419229	-0.482634	0.332029	0.799254	0.299929	0.505316	0.757387	0.717449	0
1769	0.30085	0.653053	0.850971	1.23742	-0.293273	0.103235	-0.109657	0.509196	-1.32385	0.267477	0.672055	0.171453	3
1770	0.244331	0.362115	0.499621	1.22729	0.639108	0.125469	0.710587	0.765631	0.245882	0.799696	0.743468	0.503964	3
1771	-0.139997	1.44794	1.70151	0.853277	-0.272492	-0.0989305	0.15061	0.60237	-0.383869	0.305827	0.286442	-0.0974655	3
1772	0.218015	0.277191	0.414005	0.872617	0.504712	-0.747494	-0.556514	0.479997	-1.38305	0.260756	0.463329	-0.0927295	3
1773	0.583812	0.108356	0.182322	0.813475	1.1371	0.758093	-0.21566	0.754897	-0.00962904	0.628438	0.789721	0.274771	3
1774	-1.44997	-1.15465	-1.23537	-0.93619	0.249024	0.470746	1.89509	-1.7957	1.20278	-2.00558	-1.54473	-1.87322	0
1775	0.120225	-0.189649	-0.16125	1.08467	-0.113063	-1.06648	-0.11659	0.736093	0.063874	0.455839	-1.06433	0.420124	2
1776	0.706407	0.803008	1.04777	1.24298	-0.590602	-0.679516	-0.489554	0.703316	-0.0193075	0.689195	0.776153	0.333098	3
1777	0.292879	-0.0783472	0.0603968	1.20174	0.278972	-0.0680569	-0.3984	0.44765	-0.865388	0.176632	0.671257	0.116474	3
1778	1.03325	0.110246	0.136957	-0.390909	1.63919	1.32813	-0.0803778	0.838654	0.34178	0.92474	1.01954	0.670488	0
1779	-0.66132	-0.527765	-0.479274	-0.869615	-0.453657	0.117276	-0.950451	-0.626426	1.09073	1.27725	-1.48699	0.855075	0
1780	-0.679204	-0.517857	-0.43001	-1.13788	-0.776804	-0.709155	0.794786	0.280758	0.406763	0.129163	-0.763089	0.181729	10
1781	0.429812	0.431238	0.58153	1.01437	0.235123	-0.418429	-0.795027	0.781065	0.0821451	0.381598	0.711748	0.354828	3
1782	0.679458	-0.0781239	-0.0515561	-0.970056	2.36329	2.00328	-1.01336	-0.519705	0.242351	-0.810885	1.02142	1.26358	0
1783	-0.3322	-1.08832	-1.14364	-0.211764	-0.534019	-0.931715	-0.570759	0.0611982	0.653124	0.0907894	0.477714	-0.01425	9
1784	-0.405785	-1.04619	-1.09372	-0.410396	-0.970141	-1.34438	-0.976054	-0.343934	0.605892	-0.735337	0.148083	0.315071	9
1785	-0.335514	-0.94722	-0.973452	-0.369321	-1.16571	-0.0618688	-0.725284	-0.0598541	1.01018	-0.626101	-1.60044	0.177003	8
1786	-0.435123	-1.16903	-1.23546	-0.561103	-0.482263	-1.4643	-0.836899	-0.0776621	0.74169	-0.180191	0.157375	-0.12649	9
1787	0.512817	-0.105723	-0.0439065	-1.25761	1.99767	1.57019	0.212971	-1.2822	0.177257	-1.397	-0.957714	-0.490287	7
1788	-0.626678	-0.9356	-0.951271	-1.11511	-0.240147	0.274842	-0.764266	0.144719	-0.462484	-0.360375	-0.0559426	0.172447	5
1789	-0.159623	-0.755353	-0.794571	-0.919796	-0.480221	-1.08576	-0.00515648	-1.67956	-0.399199	-1.4351	0.606353	-1.68924	0
1790	-1.17181	-0.753866	-0.740064	-0.597207	0.0432931	1.06961	1.9995	-1.48372	1.46163	0.107905	-0.778931	0.332774	0
1791	0.198805	0.236203	0.314944	1.30493	0.699468	-0.0913882	0.0681371	0.643767	0.0467487	0.422015	0.652388	0.225454	3
1792	0.613458	0.204022	0.300369	-0.353816	0.0623825	0.219185	-0.0523521	0.577853	-0.0896315	0.388066	-1.23221	0.574009	10
1793	-1.31309	-1.02338	-1.06655	-1.16765	-0.776583	0.707061	1.84712	-1.66405	1.16216	-1.5088	-1.70249	-2.66649	0
1794	0.155391	-0.601129	-0.592548	-1.15266	1.99013	1.64486	-0.73702	-1.36718	-0.117389	-1.03513	-1.64587	0.360169	6
1795	-1.1067	-0.849843	-0.873475	-0.435144	-0.211326	0.221389	1.77129	-1.69227	0.92866	-1.57461	-1.69482	-2.26254	0
1796	0.121165	0.817484	0.908077	1.48629	-0.0824471	0.735371	-0.0839033	0.433848	-0.123984	0.231963	0.762711	0.449309	3
1797	-0.103783	0.787356	0.870937	1.08498	0.178658	0.263682	-0.0502219	0.66964	-0.471589	0.409937	0.755891	0.250678	3
1798	-0.481883	-1.00737	-1.12606	-0.407467	-0.926077	-0.240136	0.249757	0.138017	0.826195	-0.249227	0.181614	0.156595	9
1799	0.545485	0.430062	0.627917	1.09751	-0.369316	-0.201033	0.0202975	0.598901	-0.920754	0.380515	0.588973	0.0550787	3
1800	0.209874	-0.313091	-0.305975	0.393713	0.71275	0.521313	-0.0457339	0.700717	0.63539	0.766441	0.649342	0.236886	3
1801	0.302083	0.757243	0.880589	-0.393042	-0.398065	-0.227869	0.14293	0.974332	-0.258823	1.17124	0.987394	1.14143	11
1802	-1.49123	-1.35388	-1.44896	-1.47219	-0.84514	-0.507044	-0.844952	-1.92886	-0.795578	-1.10295	-1.59688	-1.19294	0
1803	1.81	0.690337	0.690393	0.331547	1.8972	1.46381	-0.146389	0.992765	0.192162	1.08223	1.07557	0.702207	0
1804	-0.361137	-0.882009	-0.885088	-0.221131	-0.513013	-1.45011	-1.21921	-0.125857	1.49053	-0.455079	0.2317	0.340355	9
1805	-0.141092	-0.266494	-0.222639	-0.145262	-0.103241	-1.05345	-0.20718	0.848843	-0.390565	0.766659	0.700851	0.723582	11
1806	0.263232	-0.356267	-0.284518	0.904304	0.567033	-0.0329544	-0.419359	0.407556	-0.199738	-0.347669	0.616961	-0.18449	3
1807	0.160664	-0.541825	-0.500135	0.922701	0.91911	0.425867	0.49222	0.436427	-0.237771	0.396252	0.579323	-0.245367	3
1808	-0.21904	-0.954063	-0.974433	-0.622859	-1.27076	-1.31465	-1.32486	-1.81936	0.163703	-1.74342	0.616127	-0.501787	0
1809	-1.21627	-0.479531	-0.424022	-1.0576	0.669362	1.09146	2.17093	-0.199763	1.51646	-0.382611	-0.662576	0.359386	0
1810	0.0628894	0.442649	0.572154	1.22051	0.0241357	-0.749208	-0.63167	0.400354	0.387593	0.576246	0.612871	0.143722	3
1811	-1.10252	0.859291	1.05235	-0.302966	-0.0236126	0.554834	1.55759	0.857644	0.823761	0.829549	-0.862917	0.875712	0
1812	0.128797	-0.403698	-0.393552	1.25303	-0.540009	0.495383	-0.0473346	0.163163	0.0702294	-0.247628	-1.59866	-0.123886	2
1813	0.271989	1.25189	1.43573	0.816948	0.778584	0.542402	-0.41873	0.703791	0.320332	0.584874	0.690362	0.177793	3
1814	2.37965	0.0527425	0.00305659	-0.72864	2.58763	2.03568	0.0346401	-1.43733	0.653497	-0.538694	1.26927	0.205515	7
1815	-1.68362	-1.52444	-1.65998	-1.74296	-1.73725	-1.39487	-0.819265	-1.01514	-1.1283	-1.16658	-1.21051	-1.51867	0
1816	0.0137404	0.790317	0.911401	1.30682	0.24045	0.227977	-0.0760032	0.677765	-0.486612	0.411328	-1.05109	0.409317	2
1817	0.166907	-0.33526	-0.265554	-0.097582	-0.447057	-0.514471	-0.0580177	0.698173	-0.252568	0.38304	0.746134	0.86616	11
1818	-1.00886	-0.987331	-1.00237	-0.880305	-0.0176286	0.640205	1.87338	-1.47974	1.70533	0.597772	-0.989027	0.32757	0
1819	-0.132813	-0.663229	-0.659541	-0.908527	-0.502709	-0.159539	-0.165699	-1.03568	0.144441	-0.227899	0.679148	0.42648	0
1820	0.682572	0.518378	0.677672	1.09182	-0.489802	-0.12165	-0.0620091	0.666206	-0.505799	0.396606	0.836726	0.286374	3
1821	-0.978878	-0.94164	-0.990989	-0.919796	-0.733454	0.075991	0.966706	-1.63986	0.412763	-2.49783	-1.38271	-2.44576	0
1822	0.417741	-0.0112179	0.0986875	0.767858	0.253081	-1.7952	-0.731433	0.596233	-1.62639	0.512956	0.675506	-0.000285344	0
1823	-1.39686	1.93873	2.53821	-1.09487	0.146514	0.925768	1.07901	-1.19017	1.04615	0.564967	-0.519164	-0.288579	0
1824	0.461463	0.00858476	0.134166	1.02709	1.03641	0.551049	-0.702953	0.540138	0.178544	0.219607	0.586415	0.122423	3
1825	0.381465	0.465948	0.648885	0.933516	0.0717578	-1.07346	-0.704387	0.622106	0.124781	0.492931	0.622116	0.12517	3
1826	0.0940316	-0.53821	-0.488202	0.80781	0.92788	0.688087	-0.151177	0.147642	-0.141582	-0.238099	0.524992	-0.289645	3
1827	-0.253219	-1.09772	-1.14997	-1.12333	-1.37358	0.133924	-1.30636	-1.39214	0.582692	-2.61379	0.585196	-0.0927295	5
1828	0.620997	0.234179	0.4162	0.889984	0.857404	0.614847	-0.252559	0.809825	0.355439	0.699263	-1.00173	0.547452	2
1829	1.15934	0.319221	0.421548	-0.43285	-0.368406	-1.12005	0.253176	1.06322	0.144489	1.0113	1.02629	1.19734	11
1830	0.667418	0.235652	0.392846	1.05209	-0.0361791	0.221483	-0.240068	0.596316	-0.539746	0.48066	0.719349	0.0316883	3
1831	-0.240485	0.781524	1.05902	1.04146	-0.233839	0.307007	-0.0620654	0.702577	-0.527855	0.260756	0.678796	0.130215	3
1832	0.233709	0.573902	0.667465	1.34173	0.23565	0.234202	0.248629	0.678856	0.161051	0.562976	-1.34385	0.204944	2
1833	-0.314779	0.667782	0.740318	1.17828	-0.363533	-0.752544	-0.102889	0.591703	0.0609959	0.378706	0.681391	-0.0012747	3
1834	0.150257	0.873604	1.05843	1.22461	-0.346722	0.406626	-0.340342	0.373345	-0.283199	0.412368	0.726954	0.132517	3
1835	-0.477011	-0.950255	-0.979504	-0.949561	-0.242656	-0.559598	-0.583075	-0.146868	-1.30692	-2.18823	0.190585	0.565858	5
1836	0.90029	-0.0293243	0.065873	-1.35732	2.39745	2.00819	-1.77845	-0.153548	0.420282	-1.26076	-1.4386	0.485498	0
1837	-0.333526	-1.07984	-1.13209	-0.443634	-1.05183	-0.17521	-1.25977	-0.0111705	1.0005	0.335886	0.332824	0.367802	9
1838	-0.011235	-0.442277	-0.447994	-0.414079	-0.299447	-0.536139	-0.244273	0.24797	-0.0912298	-0.381672	0.642548	1.07413	11
1839	0.225892	0.883617	1.07368	0.993686	-0.166936	-0.534813	-0.243909	0.639614	-0.793923	0.343505	0.665441	0.133979	3
1840	-0.263348	-0.529804	-0.524107	-0.393754	-0.529265	-0.348573	0.403024	-0.313632	0.23806	-1.19431	0.411242	1.03015	5
1841	-0.959915	1.26216	0.962093	-0.751268	0.375224	0.665857	1.55926	0.513745	1.01534	1.1343	-0.430739	0.104441	0
1842	-0.197255	-0.811741	-0.823678	-1.34476	-0.321585	0.147182	-0.148592	0.622478	0.358499	0.298629	-1.37422	0.690372	10
1843	1.55525	2.24404	2.57137	0.247589	0.637877	0.18501	-0.268507	1.14094	0.285984	1.14966	0.999224	1.0176	0
1844	0.0259043	0.229522	0.288181	0.811097	-0.399997	-0.335946	-0.472796	0.630964	-0.385782	0.290957	0.659467	0.147626	3
1845	-1.10884	0.100025	0.185731	-0.00117209	0.387448	1.22628	2.50463	0.768534	1.74549	0.812723	-0.488423	1.04304	0
1846	-0.383877	-1.03786	-1.08374	-1.16334	-0.807217	-1.43537	-0.441666	-0.276676	-0.567701	-1.18571	0.221359	0.572815	5
1847	0.455111	0.124171	0.249592	1.21433	-0.221109	0.205493	-0.0777928	0.601856	-0.269863	0.36666	-1.34385	0.217989	2
1848	-1.40266	-0.952219	-0.958792	-1.42955	-0.515263	0.231905	0.246912	-1.48718	0.278172	-0.745164	-1.11259	-1.56094	0
1849	0.606644	0.610978	0.789263	1.33471	-1.09982	-1.0011	0.0650643	0.518617	0.0980348	0.362602	0.698933	0.19226	3
1850	0.153155	-0.535889	-0.538596	-0.494783	-0.805867	-1.0924	-0.0419801	0.904527	-0.11126	0.756791	-0.992176	0.714863	10
1851	0.125575	0.207592	0.298899	1.07281	-0.966169	-0.235308	-0.399372	0.55144	-0.701259	0.291769	0.67597	0.0194875	3
1852	-1.19174	-1.14495	-1.20978	-0.622859	-1.02154	0.178491	2.08923	-2.36334	1.22861	-2.71118	-1.47267	-1.89309	0
1853	0.762941	0.0564768	0.137639	0.578851	0.608597	0.529565	-0.339871	0.675497	-0.586347	0.101724	-1.08613	0.200547	2
1854	0.148392	0.259844	0.435803	1.2955	-0.504712	-0.592829	0.0171172	0.375112	-0.791405	0.272895	0.616745	-0.0651607	3
1855	0.305028	0.602929	0.775348	1.20735	-0.748827	-1.13657	-0.184519	0.57104	-0.210681	0.429511	0.72499	0.106387	3
1856	-0.542641	-0.628846	-0.60284	-0.95294	-0.290002	0.350394	1.82603	-0.980413	1.01736	1.05611	0.716228	0.889466	0
1857	2.26743	2.1024	1.24747	1.36414	0.198314	0.979782	1.05302	1.11819	0.700237	1.25389	1.09272	1.4579	0
1858	0.562505	0.33224	0.489287	1.0263	-0.371003	-0.707899	0.164568	0.632225	0.126974	0.224926	0.699712	0.247975	3
1859	-0.388872	-1.12476	-1.17854	-0.590211	-0.975599	0.378745	-0.717684	0.216256	0.453167	-0.53197	-1.51462	0.0571503	8
1860	-1.22146	-0.899893	-0.887304	-1.59376	-1.07497	-0.381064	0.450008	-1.72022	0.0333205	-0.792915	-1.28902	-1.07475	0
1861	-0.537553	-1.05863	-1.09923	-0.63236	-1.07954	-1.39403	-0.520214	-0.0994682	0.761711	-0.778191	0.0297882	-0.863353	9
1862	1.11503	0.340676	0.45334	1.03988	1.10292	0.872318	0.22444	0.635182	-0.0924205	0.538375	0.848257	0.503704	3
1863	-0.16266	-0.690039	-0.660947	-1.3348	-0.0296897	0.955731	-0.83168	0.640734	-0.156228	0.309005	0.48236	0.41357	11
1864	-1.25142	-0.575881	-0.802284	-0.801698	0.452836	1.1841	2.30145	-1.38247	1.62743	-0.917728	-0.75483	-1.77711	0
1865	-0.549871	-0.630111	-0.604587	-0.521677	-0.0678332	-1.4104	0.59109	-1.16591	-0.230891	1.47498	-0.987459	0.345634	0
1866	-1.6012	-1.43583	-1.5528	-1.51847	-1.58119	-1.59285	-1.20673	-1.89727	-1.72728	-2.62362	-1.53628	-2.21209	0
1867	-1.30155	-0.713145	-0.651529	-0.854612	0.138994	1.02801	-0.534618	-1.22145	0.635979	0.819864	-0.4927	0.125802	0
1868	-1.4396	-0.270243	-0.258586	0.0944863	0.506974	0.919971	1.82484	0.676872	1.24189	0.311775	-1.00012	-0.0175273	0
1869	-0.249426	-0.679074	-0.691759	-1.36744	2.76258	2.22554	-2.5526	-0.147313	1.297	-0.0754451	0.796712	0.0168311	0
1870	-0.454595	-0.996555	-1.04861	-0.752548	-0.490767	0.223473	-0.484022	-1.09157	1.10743	-2.17481	-1.69099	0.692323	0
1871	0.357106	0.482939	0.66542	0.92198	-0.173744	0.0450442	0.0903924	0.742141	-0.158281	0.647537	0.707302	0.228975	3
1872	-0.309753	-0.987018	-1.02255	-0.3505	-1.1855	-0.434242	-0.492491	-0.0154866	0.949595	-0.33693	0.114156	0.00782992	9
1873	0.373849	-0.165949	-0.0905074	0.973943	0.144821	0.216048	-0.295234	0.555033	-0.145566	0.107392	0.611125	0.208178	3
1874	0.816854	0.401095	0.608207	1.07299	0.014759	-0.133268	-1.10048	0.573371	-0.341547	0.43727	0.637994	-0.116697	3
1875	-0.391324	-0.661236	-0.6491	-1.3249	1.01163	0.62795	0.134389	-0.0513953	-1.15156	-0.174327	0.166885	0.181925	0
1876	0.382544	0.055123	0.167491	-0.906931	0.686793	0.849957	-0.146177	-0.221352	-0.128963	-0.634827	0.943546	0.224896	0
1877	-0.0331271	-0.0612077	-0.00893989	0.748728	0.0697977	-0.0362106	-0.000474666	0.633488	-0.0930069	0.380876	0.6517	0.00587024	3
1878	0.0608544	-0.385726	-0.310961	0.437801	0.133729	0.0592672	-0.695775	0.520571	-1.48963	0.127163	0.551376	-0.156615	3
1879	0.252872	0.610562	0.859665	1.12823	-0.539978	-1.39074	-0.0626064	0.685288	-0.459479	0.633647	0.588482	0.176212	3
1880	0.370935	0.330916	0.513685	0.976926	-0.407558	-0.372327	-0.276772	0.515822	-0.485835	0.587085	0.704434	0.099663	3
1881	0.653573	1.14696	1.10275	-0.934535	2.69842	2.18488	1.8203	0.71605	1.28728	0.585704	1.151	1.06621	0
1882	0.376207	0.0616544	0.220506	0.77796	-1.02982	-1.16194	-0.435478	0.683581	0.0475469	0.754581	0.582285	0.036186	3
1883	0.189493	-0.237363	-0.141476	0.511426	0.0862412	-0.260448	0.347563	0.588653	-0.656137	-0.100386	-1.08613	-0.0279532	2
1884	-1.65659	-1.37365	-1.46608	-1.6736	-1.1089	-0.103246	0.302425	-1.98332	0.0168473	-1.56348	-1.46013	-1.74567	0
1885	1.18805	-0.0463447	0.0179723	-0.481365	2.45031	1.908	-0.883977	1.07974	0.40142	1.02813	1.1118	1.27535	0
1886	-0.24605	-0.59424	-0.544413	-0.932883	-0.123455	0.357968	-0.657406	0.751548	0.0247284	0.80923	0.704511	0.335363	11
1887	-1.48703	-1.42671	-1.54398	-1.5075	0.151508	-0.0583128	-0.530545	-1.90154	-1.43584	-1.61983	0.0345025	-3.0676	0
1888	-1.61276	-1.36767	-1.46147	-1.68223	-1.54082	-0.588528	-0.0252966	-2.27306	-0.189495	-2.4878	-1.77324	-2.15508	0
1889	0.328415	0.559932	0.752272	1.19195	-0.00632437	0.247305	-0.207026	0.613247	0.0471938	0.663178	0.711849	0.427056	3
1890	-1.11006	-1.20049	-1.27737	-0.931235	-0.585207	0.331773	2.12983	-1.77187	1.08173	-1.84512	-1.91569	-2.74024	0
1891	-0.386591	-0.959806	-0.97993	-0.711561	-0.965576	-0.0696892	-0.708727	0.0588055	-0.242269	1.12582	0.569915	-0.1262	0
1892	0.185454	-0.23342	-0.183752	0.772613	0.433252	0.0239566	-0.129651	0.553347	-0.166792	0.518108	0.5935	-0.0732499	3
1893	0.0516813	-0.0642429	0.0464612	0.975735	0.462575	-0.0651411	-0.132301	0.576636	-0.35174	0.389139	0.640791	-0.0354113	3
1894	-0.403534	-1.01494	-1.05436	-0.56969	-0.0112288	-0.0492737	-0.361991	-0.494613	1.02922	1.43762	-1.87365	0.789416	0
1895	0.513141	0.0825431	0.216756	0.763305	0.310126	0.439493	-0.643919	0.719822	-0.215395	0.617911	0.668884	0.334554	3
1896	-0.587165	-1.00437	-1.03701	-1.3249	-1.1655	0.263095	-0.835832	-0.225613	-0.724717	-2.34323	0.220723	0.213287	5
1897	0.191682	0.213573	0.307742	1.18962	-0.362198	-0.261121	-0.0695358	0.389497	-0.831547	0.26873	0.597534	-0.170584	3
1898	-0.988714	-1.01648	-1.04778	-0.504188	-0.498522	0.363915	0.913285	0.0454468	0.827912	-0.234161	-1.6739	0.0939788	8
1899	0.353807	-0.35896	-0.281684	0.656701	0.596236	-0.622672	-0.450543	0.635546	-1.3369	0.512043	0.612808	0.102273	3
1900	0.0981325	-0.56316	-0.552041	-0.375505	-0.396163	0.215656	-0.0954415	0.182411	-0.48721	0.338942	0.737875	0.520476	11
1901	0.141099	0.366057	0.493676	1.08704	-0.276029	-0.19012	0.0596218	0.702584	-0.250107	0.472689	0.643541	0.35656	3
1902	-0.158297	-0.618119	-0.605845	-0.574514	0.120334	-1.43311	0.0860534	-1.4642	-0.160009	1.79704	0.721163	0.537772	0
1903	-0.183396	-0.645748	-0.619311	-0.790767	-0.43125	-1.54799	-0.402038	-0.804819	-0.234678	-1.95351	-1.54134	0.834308	4
1904	0.37354	0.501298	0.70224	0.921318	0.181295	0.0604974	-0.268172	0.647139	0.161672	0.543359	0.70155	0.160033	3
1905	2.68535	1.80892	0.303991	1.33544	1.30565	0.999818	1.12382	1.01329	0.808062	1.06614	1.05901	0.842054	0
1906	-1.4544	-1.00719	-1.07639	-0.50505	0.430221	0.921193	2.08339	-1.17802	1.35843	-1.65443	-0.830679	-1.46514	0
1907	-0.383538	-1.0993	-1.14737	-0.871133	-0.942554	-1.3346	-1.11436	-0.0127898	0.802516	-0.459177	0.0343982	0.193808	9
1908	0.156408	0.0553015	0.192614	0.91969	0.042568	-0.156678	-0.0564556	0.523821	-2.0579	0.389496	0.655784	0.0131943	3
1909	-0.101393	2.09543	2.35939	1.40781	-0.403035	0.18503	0.377795	0.295156	0.00130019	0.00327432	0.746698	0.085375	3
1910	1.03019	0.492237	0.589328	-0.570652	2.41664	1.9079	0.141123	0.0850099	0.623364	0.129662	1.06586	1.13289	0
1911	-0.448027	-1.16212	-1.22495	-0.67527	-1.28957	-1.1204	-0.40419	-0.525935	0.268293	-1.84512	0.212304	0.335363	5
1912	0.219356	0.178372	0.307166	1.00313	0.546489	0.350325	-0.023719	0.582453	0.205691	0.418584	0.689408	0.112626	3
1913	0.511876	0.566091	0.746646	0.993791	-0.391595	-1.30008	-0.250723	0.733466	-0.221251	0.667411	0.771759	0.171453	3
1914	-1.31231	-1.12494	-1.17094	-1.39304	-1.31676	0.276749	0.595948	-1.59504	0.0859855	-1.41975	-1.32777	-2.1691	0
1915	0.718201	1.01305	0.90211	1.37359	1.153	1.51973	2.61141	0.431317	1.84144	0.704719	0.738186	0.488429	0
1916	0.0996897	0.667589	0.837227	0.983535	-0.528757	-1.16233	-0.689449	0.555667	-0.244421	0.407499	0.753858	0.252654	3
1917	0.604933	0.770336	0.94087	1.01637	0.444359	0.308178	-0.367088	0.783345	0.317937	0.413754	-1.10682	0.316065	2
1918	0.822651	0.0932997	0.186861	-1.08096	1.84243	1.49532	-0.0818838	-1.62121	0.40196	-0.24285	0.810331	-0.753442	7
1919	0.27259	0.110142	0.174651	0.935395	-0.188733	-0.00298964	-0.0211287	0.522862	-0.222626	0.595319	0.595569	-0.0665032	3
1920	-1.16499	-1.18362	-1.26427	-0.336138	-0.233824	0.514695	1.53279	-1.82014	0.930693	-2.18823	-1.46795	-2.40534	0
1921	0.388865	0.112165	0.253384	1.07303	-0.714871	-0.0323567	-0.406285	0.585763	-0.574549	0.613392	0.581986	0.12538	3
1922	-1.12403	-0.791894	-0.838849	-0.50075	0.528863	1.01066	2.50453	-1.2667	1.68243	-0.927874	-1.18949	-1.75344	0
1923	-0.442122	-1.17286	-1.2397	-1.26465	-1.04842	-1.05259	-0.280992	-0.543604	-0.570232	-1.64283	0.163391	0.0842652	5
1924	-1.64142	-1.36249	-1.45299	-1.65637	-1.40561	-0.549768	0.0683297	-1.6361	-0.733637	-2.15471	-1.72185	-1.93859	0
1925	0.378952	0.356744	0.538359	0.945951	0.964769	0.57787	-0.872097	0.510885	0.125525	0.404703	0.716078	0.0119783	3
1926	-1.6414	-1.21834	-1.26838	-1.44809	-1.75854	-1.0167	-0.011885	-1.72107	-0.138691	-1.27218	-1.71021	-1.41181	0
1927	-0.230649	0.269127	0.381851	-0.0277403	1.53433	2.38458	3.92923	-0.339139	3.05482	0.977961	0.696563	0.393123	0
1928	0.164364	-0.533032	-0.499048	0.85629	-0.0543275	-0.727344	-0.89049	0.447725	-0.51466	-0.22401	0.688639	-0.273797	3
1929	0.57117	0.535473	0.776989	0.940119	-0.302042	-0.854327	-0.212902	0.729229	0.286941	0.757674	0.653903	0.17996	3
1930	-1.21648	-0.567906	-0.504993	-1.41642	0.140841	0.851394	1.00381	-1.60742	0.776207	-0.258886	-1.03304	-0.819121	0
1931	0.12929	-0.265229	-0.175058	0.401133	0.810483	0.574078	-0.307756	0.474729	-0.194791	-0.122005	0.594406	-0.182311	3
1932	0.317777	0.515997	0.696189	1.27345	0.34597	0.376856	0.16379	0.576147	-0.109708	0.389496	0.712809	0.190126	3
1933	-1.49653	-1.36437	-1.46299	-1.9258	-0.775269	0.034204	0.056365	-1.9011	-0.217174	-1.80152	-1.68908	-2.81212	0
1934	-0.721184	-1.25623	-1.35885	-1.25293	-0.921944	-0.317276	-0.302454	-1.63074	-0.85792	-2.27238	-0.312716	-2.80001	0
1935	0.627811	1.01045	1.12378	0.802536	0.21032	-0.678413	-0.0591397	0.817439	0.120765	0.778119	0.642636	0.455019	3
1936	-1.08018	-0.73503	-0.745882	-0.685597	-0.27678	-0.51356	-0.289941	-0.802415	0.909262	-1.68371	0.51279	0.948497	5
1937	0.602528	0.240086	0.340684	1.04848	0.205739	-0.229476	-0.363477	0.61557	-0.316342	0.416862	-1.20492	0.114766	2
1938	-0.27212	-0.937013	-0.955681	-0.440532	-0.302483	-0.592896	-1.08283	-0.16215	0.400069	-1.12717	-1.33845	-0.0310308	8
1939	0.582193	0.318448	0.496446	0.904553	-0.132716	-0.516903	-0.349383	0.555711	-1.12106	-0.0550269	-1.30685	-0.0803279	2
1940	-1.65719	-1.24816	-1.30192	-1.55726	-0.594366	-0.667544	0.361116	-2.11884	0.0690822	-1.58582	-1.43708	-2.03554	0
1941	-1.2004	-0.23589	-0.172416	0.455214	0.46885	1.17031	2.33255	0.669048	1.59557	0.503163	-0.34717	1.34406	0
1942	-1.5932	-0.353634	-0.191082	-0.924677	0.00826082	0.779683	0.0717011	-1.1874	0.557403	-0.0079311	-0.687628	-0.105046	0
1943	-0.224636	-0.61257	-0.569962	-0.157746	-0.416105	0.0475767	-0.527907	0.750684	0.553135	0.993931	0.299997	0.819715	11
1944	0.396157	0.658632	0.759666	1.15845	-0.21087	0.664854	0.506437	0.565849	0.00687454	0.661178	0.800883	-0.0521232	3
1945	0.497415	-0.407254	-0.365745	-0.86659	2.63659	2.14138	-1.69693	0.0679168	1.63432	0.496357	0.86868	0.44721	0
1946	-1.65061	-1.28904	-1.35538	-1.5489	-1.15837	-1.35296	-0.307954	-1.77082	-0.475797	-1.93737	-1.6275	-2.03807	0
1947	-1.23858	-1.09221	-1.15268	-0.838462	-0.314018	0.652442	2.20771	-1.85462	1.28438	-2.79049	-1.5951	-2.22085	0
1948	0.512724	0.463865	0.624593	1.12762	-0.193348	0.00272816	-0.964553	0.572081	-0.302924	0.433569	0.798296	0.0345319	3
1949	0.412807	-0.360924	-0.285455	1.04303	0.585454	0.384459	-0.297588	0.508353	-0.713624	-0.00142455	0.562606	0.015136	3
1950	0.429612	-0.368021	-0.27608	0.438107	0.851904	0.0677054	0.0291322	0.658887	0.0856915	0.74028	0.681714	0.215171	3
1951	-1.54398	-1.23622	-1.29631	-1.68511	-0.821345	-0.127478	-0.141543	-2.0831	-0.063389	-2.4308	-1.6112	-2.06369	0
1952	-0.267233	-0.71194	-0.686965	-0.959742	-0.947871	-1.28778	-0.877318	-0.36429	-0.198326	-0.608896	0.593694	0.517919	5
1953	0.11765	-0.455473	-0.40265	0.787011	0.989373	0.423251	-0.740855	0.547816	0.272212	-0.289398	0.521575	0.0560001	3
1954	-1.37959	-0.253475	-0.0760392	-1.52398	-1.05094	-0.489176	-1.76417	-2.10189	-1.03852	-1.84826	-1.90303	-2.5803	0
1955	0.219109	0.596666	0.641896	1.29476	0.0141438	0.427773	-0.123404	0.511163	-0.204111	0.212457	0.664129	0.209127	3
1956	0.310485	-0.379284	-0.301884	0.774135	0.673634	0.0740108	-0.762759	0.522854	-0.122812	0.00444477	-1.28275	-0.11813	2
1957	1.53867	0.0608064	-0.0114329	-0.883388	1.64449	1.22779	0.448674	-0.910468	0.141273	-1.32601	1.21009	-0.182622	7
1958	-0.212118	-0.928131	-0.953508	-1.31998	0.392461	0.286638	-0.324228	-0.480721	-1.67769	-0.601622	0.548606	0.0319256	5
1959	0.663764	0.358827	0.551805	1.2422	0.0371448	-0.128789	-0.0765051	0.735577	0.0805002	0.511434	0.69155	0.427056	3
1960	0.700163	0.138692	0.327238	1.0226	0.365462	-0.452452	-0.395483	0.572578	0.102485	0.516294	0.612435	0.111769	3
1961	-0.337241	-0.614043	-0.626684	-1.49385	0.801742	0.704769	-0.377872	-1.25548	-0.108565	-1.34767	0.592916	0.352303	0
1962	-1.67705	-1.28931	-1.34104	-1.76328	-1.20628	-0.709626	-1.25648	-1.83116	-0.719395	-1.83259	-1.83422	-2.00312	0
1963	-0.0714227	0.734435	0.871576	0.458158	0.0772508	-0.468706	0.504915	0.612836	0.766628	0.602383	0.73003	1.18519	11
1964	-0.180451	-0.842687	-0.851549	-0.0615339	-1.20838	-1.45274	-0.222248	0.56652	-0.662414	-0.0174911	0.475561	0.740445	11
1965	0.316066	1.41236	1.27479	0.98985	0.782568	0.876056	1.23774	0.717154	0.649292	0.823915	0.61847	0.55616	0
1966	0.467121	0.574245	0.845665	0.571579	0.60974	0.164661	-0.0771213	0.581657	0.208376	0.260756	0.731246	0.108975	3
1967	-0.0620338	-0.652591	-0.651273	-0.234409	-0.218821	0.149628	-0.0793949	0.00702707	-0.36478	-0.22712	0.582915	0.903218	11
1968	1.04245	0.511668	0.38737	-0.756403	1.58362	1.27406	0.381996	-1.23954	0.304285	-0.369569	1.11177	-0.183556	7
1969	-0.375105	-1.14771	-1.21517	-0.519021	-0.877019	-0.861709	-0.0572815	-0.0318961	0.116779	0.335119	0.194485	-0.142001	5
1970	-1.63289	-1.48797	-1.61932	-1.76038	-1.16077	-0.548109	-0.453933	-2.02618	-0.624004	-1.76163	-1.65888	-2.9906	0
1971	1.22437	0.209184	0.319269	-0.824093	2.25723	1.82081	-0.618258	0.173926	-0.0518799	-0.314989	1.08666	0.780212	0
1972	-1.45726	-1.38192	-1.48909	-1.8069	0.994187	0.811066	-1.17429	-2.04402	-1.49398	-1.65734	-0.388431	-2.92318	0
1973	-0.240099	-0.865822	-0.863524	-0.686755	1.12308	0.678094	-0.163594	0.067783	-0.698827	-0.0556572	0.60233	-0.242345	0
1974	1.24811	-0.046062	0.0268791	0.249341	1.44011	1.07314	0.0678591	0.789068	0.0387767	0.786654	0.774937	0.425617	3
1975	0.0214951	1.24203	1.35915	1.38482	-0.304608	0.0408087	-0.211817	0.688841	0.274786	0.783251	0.75409	0.344837	3
1976	0.102665	0.330663	0.455322	0.571815	1.23621	0.648069	-0.223761	0.708607	-0.122755	0.740731	0.771692	0.214418	3
1977	0.336401	-0.262655	-0.224344	0.177557	-0.369397	-0.958165	0.064026	0.649286	-0.159494	0.39519	0.73658	0.628917	11
1978	-0.735044	-0.78502	-0.74032	-1.48842	-0.826574	-1.51868	-1.02406	-1.58017	-1.5192	-1.8514	-2.15166	-3.05469	0
1979	0.491202	0.141147	0.236253	-0.927949	0.94885	0.998415	1.72377	-0.272574	1.24064	-0.413196	0.978089	0.826657	0
1980	-1.5641	-0.939349	-0.910039	-1.89691	-1.52748	-0.827611	0.230006	-1.80477	0.0248884	-0.971249	-1.59333	-2.27468	0
1981	0.911282	-0.179993	-0.105934	-0.780007	-0.122333	-0.0879344	0.182675	-0.317556	0.230417	1.4983	-1.47583	0.862207	10
1982	-1.56982	-1.0523	-1.07955	-1.50476	-0.735997	0.254377	1.00861	0.0701781	0.70912	-0.357636	-1.19496	-0.349832	0
1983	-0.988652	2.96907	1.3978	0.799803	1.68645	2.18786	3.43989	0.30855	2.67585	1.14228	0.390175	0.798154	0
1984	0.0717388	0.725553	0.864715	1.28014	-0.301091	-0.351437	0.0131671	0.711061	0.0510268	0.382319	0.684105	0.347863	3
1985	0.306153	-0.211847	-0.103548	0.972636	0.630745	-0.00297973	0.00809261	0.508412	-0.172827	0.364818	0.596504	-0.175809	3
1986	-1.6409	-0.954525	-0.923123	-1.79526	-1.07929	-0.322154	-0.649177	-1.65398	-0.401497	-2.09466	-1.72966	-2.00312	0
1987	0.57544	-0.025084	0.0641044	0.682332	1.52084	1.25839	-0.176206	0.737865	-0.680885	0.650082	0.764842	0.355144	3
1988	1.80465	0.670118	0.373626	0.876243	0.462575	0.219844	0.483735	0.771878	0.831984	0.81477	0.800966	0.559933	0
1989	1.5614	1.11826	1.28691	-0.366594	2.01491	1.62679	0.287473	0.906719	0.565161	1.15605	1.19259	1.08934	0
1990	-0.16616	-0.630587	-0.601434	-1.16549	1.02336	0.335464	0.0466834	-0.0630555	0.458301	-1.5414	0.56447	0.616704	0
1991	0.695137	0.464773	0.615218	0.920294	1.07171	0.650268	-0.0424466	0.708193	-0.0135048	0.469799	0.853807	0.364228	3
1992	-1.3322	-1.16512	-1.24662	-0.766792	0.121925	0.503797	1.74056	-1.38128	1.11438	-2.31961	-1.6112	-2.58398	0
1993	-1.43653	-0.970057	-0.954701	-1.69376	-0.874722	-1.28305	-0.0357971	-1.25099	-0.436472	-0.803357	-1.50478	-1.84303	0
1994	-1.31882	-1.0824	-1.14304	-0.804459	0.0211149	0.479384	1.87319	-1.5975	1.2095	-2.11796	-1.40142	-2.48369	0
1995	1.07988	0.489172	0.639914	0.000925578	-0.346604	-0.800876	0.348808	0.961384	0.210809	0.894998	0.878866	0.793482	11
1996	-0.46642	-0.561628	-0.524703	0.479164	0.233429	0.014467	0.181953	0.233281	-0.100458	0.979606	0.651068	1.14068	11
1997	2.86286	2.01921	0.68611	1.40368	0.840707	0.375176	0.487319	1.14061	0.50234	1.20316	0.782604	0.999587	0
1998	0.143243	-0.373273	-0.316011	0.72325	0.846426	0.714606	-0.00834535	0.383693	-0.337977	-0.175058	0.603474	-0.122443	3
[truncated: 8,002 more rows]

[truncated: 3 more sheets: Supplementary Figure4, Supplementary Figure5, Supplementary Figure6]
